# Supplementary material for: Genes Involved in Lipid, Carbohydrate, and Protein Metabolism as Candidates Affecting Beef Flavor
Source: Animals (Basel). 2026 Mar 25;16(7):1003. doi: 10.3390/ani16071003 (PMC13072421; doi:10.3390/ani16071003)
Supplement: Supplementary file 1 [file animals-16-01003-s001.zip]

Archive with 1 entries (1 files):
- animals-4211408-supplementary.xlsx
