# Supplementary material for: Genes Involved in Lipid, Carbohydrate, and Protein Metabolism as Candidates Affecting Beef Flavor
Source: Animals (Basel). 2026 Mar 25;16(7):1003. doi: 10.3390/ani16071003 (PMC13072421; doi:10.3390/ani16071003)
Supplement: Supplementary file 1 [file animals-16-01003-s001.zip › animals-4211408-supplementary.xlsx]

## Sheet: Table S1
Table S1. List of beef flavor QTLs from Cattle QTL Database. Marker positions were verified by checking Ensembl genome browser (release 115) and Bos taurus assembly ARS-UCD2.0 (GCF_002263795.3).
	QTL ID	Symbol	Trait Name	marker	position (bp)	BTA	References
1	11638	OVIM	Overall impression	MSTN	6278864-6285491	2	[19]
2	11491	OVIM	Overall impression	LEP	92436910-92453660	4	[20]
3	101356	OVIM	Overall impression	LEP	92436910-92453660	4	[25]
4	101355	OVIM	Overall impression	CAST	96034550-96167158	7	[25]
5	222283	FLAVS	Meat flavor score	rs110476358-rs440685502	66049917-67049522	1	[29]
6	56103	FLAVS	Meat flavor score	rs110251452	112741810	4	[23]
7	56098	FLAVS	Meat flavor score	rs42359308	12253688	6	[23]
8	56102	FLAVS	Meat flavor score	rs42362844	41803776	7	[23]
9	222282	FLAVS	Meat flavor score	rs385785679-rs135769537	51559142-52520697	7	[29]
10	13091	FLAVS	Meat flavor score	CPE	573369-721443	17	[21]
11	13092	FLAVS	Meat flavor score	CPE	573369-721443	17	[21]
12	222279	FLAVS	Meat flavor score	rs135755431-rs378433816	61492103 -62491546	18	[29]
13	56101	FLAVS	Meat flavor score	rs110108011	49291906	23	[23]
14	56099	FLAVS	Meat flavor score	rs109249364	38568564	25	[23]
15	56100	FLAVS	Meat flavor score	rs42146629	27313106	28	[23]
16	222280	FLAVS	Meat flavor score	rs379343550-rs136800665	40801045-41792562	29	[29]
17	222281	FLAVS	Meat flavor score	rs110777901-rs433783301	42416823-43405926	29	[29]
18	151935	JUICE	Juiciness	rs109963237	12593352	X	[27]
19	151948	JUICE	Juiciness	rs42467283	133200000*	X	[27]
20	151943	JUICE	Juiciness	rs41630294	73971461	1	[27]
21	222270	JUICE	Juiciness	rs378151751-rs133910392	142898666-143894524	1	[29]
22	151931	JUICE	Juiciness	rs41637147	51600486	2	[27]
23	151951	JUICE	Juiciness	rs42238130	14683889	2	[27]
24	151957	JUICE	Juiciness	rs41600410	23899484	2	[27]
25	151959	JUICE	Juiciness	rs108952735	27006784	2	[27]
26	172317	JUICE	Juiciness	rs109168082	129247743	2	[28]
27	151941	JUICE	Juiciness	rs41592472	30350337	3	[27]
28	151949	JUICE	Juiciness	rs43711019	31113066	3	[27]
29	222278	JUICE	Juiciness	rs109723969-rs208887939	56830379-57821494	3	[29]
30	56092	JUICE	Juiciness	rs41576137	19500000*	4	[23]
31	13186	JUICE	Juiciness	PPARA	116438915-116513812	5	[20]
32	222274	JUICE	Juiciness	rs109973478-rs211310406	56183908-57182379	5	[29]
33	151946	JUICE	Juiciness	rs41654373	76605147	6	[27]
34	31576	JUICE	Juiciness	rs109727850	96074523	7	[24]
35	31577	JUICE	Juiciness	rs110914810	96152634	7	[24]
36	151930	JUICE	Juiciness	rs109369004	100239773	7	[27]
37	151936	JUICE	Juiciness	rs29023123	87880728	7	[27]
38	151947	JUICE	Juiciness	rs109819349	90622467	7	[27]
39	151955	JUICE	Juiciness	rs110059753	90819463	7	[27]
40	56095	JUICE	Juiciness	rs42701990	4422032	8	[23]
41	56096	JUICE	Juiciness	rs41662822	4500000*	8	[23]
42	56097	JUICE	Juiciness	rs42499773	2300000*	9	[23]
43	65875	JUICE	Juiciness	rs208149523	23169652	9	[22]
44	151954	JUICE	Juiciness	rs42550223	5993294	9	[27]
45	151958	JUICE	Juiciness	rs41593554	69973192	9	[27]
46	172318	JUICE	Juiciness	rs137063076	27885413	9	[28]
47	151932	JUICE	Juiciness	rs109636526	32922401	10	[27]
48	151933	JUICE	Juiciness	rs42430374	100017074	10	[27]
49	151937	JUICE	Juiciness	rs109713001	64523365	10	[27]
50	222271	JUICE	Juiciness	rs136209628-rs132815720	76188006-77186559	10	[29]
51	151929	JUICE	Juiciness	rs41730268	40565849	14	[27]
52	151934	JUICE	Juiciness	rs110788911	43015291	14	[27]
53	151938	JUICE	Juiciness	rs41588110	42164621	14	[27]
54	151956	JUICE	Juiciness	rs41732036	31356332	14	[27]
55	222275	JUICE	Juiciness	BTA15 unknown	80846525-81846348	15	[29]
56	222277	JUICE	Juiciness	rs109035604-rs137068743	50783618-51774292	15	[29]
57	4838	JUICE	Juiciness	BM1706	46400000*-67636701	16	[17]
58	151942	JUICE	Juiciness	rs41572252	5001306	17	[27]
59	151950	JUICE	Juiciness	rs41255509	49400000*	18	[27]
60	172319	JUICE	Juiciness	rs110174743	54870115	18	[28]
61	172320	JUICE	Juiciness	rs437838402	45252953	19	[28]
62	172321	JUICE	Juiciness	rs136327325	45327899	19	[28]
63	172322	JUICE	Juiciness	rs381603213	46869853	19	[28]
64	172323	JUICE	Juiciness	rs383474433	46878565	19	[28]
65	172324	JUICE	Juiciness	rs209700462	47094698	19	[28]
66	222269	JUICE	Juiciness	rs109609449-rs801031979	40330729-41326011	19	[29]
67	222273	JUICE	Juiciness	rs442357724-rs136327325	44330202-45327899	19	[29]
68	222276	JUICE	Juiciness	rs41921634-rs43013237	38140728-39131233	19	[29]
69	151940	JUICE	Juiciness	rs41635874	6816485	20	[27]
70	56093	JUICE	Juiciness	rs41622112	9412945	21	[23]
71	56094	JUICE	Juiciness	rs41981467	37533971	21	[23]
72	222272	JUICE	Juiciness	rs41981193-rs134017098	44541432-45540321	21	[29]
73	151939	JUICE	Juiciness	rs110572843	17979580	23	[27]
74	151945	JUICE	Juiciness	rs41640795	17632937	23	[27]
75	151952	JUICE	Juiciness	rs109064731	6158659	24	[27]
76	151953	JUICE	Juiciness	rs110603888	34209577	25	[27]
77	151944	JUICE	Juiciness	rs110532273	28618900	26	[27]
78	56487	JUICE	Juiciness	rs135628798	36608673	27	[26]
79	56499	JUICE	Juiciness	rs208522071-rs135628798	36628910-36608673	27	[26]
80	172325	JUICE	Juiciness	rs480383125	41569719	28	[28]
81	4851	JUICE	Juiciness	DIK094-MNB-101	32739973-50726011	29	[17]
82	31579	JUICE	Juiciness	rs17871051	43422455	29	[24]
83	4856	BEEFFLAV	Beef flavor intensity	TGLA44	5690554-5690711	2	[16]
84	172314	BEEFFLAV	Beef flavor intensity	rs136301901	70244327	2	[28]
85	4822	BEEFFLAV	Beef flavor intensity	BM1853-ILSTS006	71795674-94304216	7	[17]
86	4830	BEEFFLAV	Beef flavor intensity	BMS410-BMS2057	9005090-15933162	12	[17]
87	172315	BEEFFLAV	Beef flavor intensity	rs42057292	75775671	13	[28]
88	4834	BEEFFLAV	Beef flavor intensity	RM011	27253770-27253894	14	[17]
89	172316	BEEFFLAV	Beef flavor intensity	rs109495655	16698614	19	[28]
90	4845	BEEFFLAV	Beef flavor intensity	BM3628-DIK2443	31891632-38289463	22	[17]
91	4833	ABFLAV	Abnormal flavor intensity	CSSM066-RM011	8423591-27253894	14	[17]
92	4839	ABFLAV	Abnormal flavor intensity	IDVGA-31-ABS013	2435120-10545025	18	[17]
93	4849	ABFLAV	Abnormal flavor intensity	BMS2658	31511295-31511354	28	[17]
94	4850	ABFLAV	Abnormal flavor intensity	RM044	20759859-20759962	29	[17]
95	4827	BEEFOD	Beef odor intensity	TGLA272-CSSM046	89744226-90475385	10	[17]
96	11494	BEEFOD	Beef odor intensity	GHR	31869704-32043372	20	[18]
97	4847	BEEFOD	Beef odor intensity	BM4005-BM737	12088711-21494930	25	[17]
98	4829	ABODOR	Abnormal odor intensity	HUJV174-BMS607	84138317-93011768	11	[17]
99	4831	ABODOR	Abnormal odor intensity	BMS2057-RM162	15933162-33018783	12	[17]
100	4832	ABODOR	Abnormal odor intensity	HUJ616	37793750-37793853	13	[17]
101	4837	ABODOR	Abnormal odor intensity	TGLA53-ETH11	25079840-42763189	16	[17]
102	4846	ABODOR	Abnormal odor intensity	DIK5307	60333866-60334061	22	[17]
*position according Cattle QTL Database

## Sheet: Table S2
Table S2. List of breeds and crosses used for the identification of QTLs associated with beef flavor
Authors	breed/cross
Alexander et al. [16]	Wagyu x Limousin
Gutierrez-Gil et al. [17]	Charolais x Holstein
Gill et al. [18]	Aberdeen Angus commercial cross
Allais et al. [19]	Charolais, Limousin and Blonde d’Aquitaine breeds
Gill et al. [20]	Aberdeen Angus commercial cross
Reardon et al. [21]	Irish cross bred
Gill et al. [22]	Aberdeen Angus commercial cross
Dang et al. [23]	Hanwoo breed
Lee et al. [24]	Hanwoo breed
Aviles et al. [25]	Charolais, Limousin and Retinta breeds
Horodyska et al. [26]	Crossbreeds including Charolais, Limousin, Angus, Belgian Blue, Hereford, Holstein–Friesian
Mateescu et al. [27]	Angus breed
Leal-Gutierrez et al. [28]	multibreed Angus-Brahman cross
Rezende et al. [29]	multibreed Angus-Brahman cross

## Sheet: Table S3
Table S3. List of genes located in the autosomal beef flavor QTL regions
Gene ID	Gene Name	BTA
AADACL3	arylacetamide deacetylase like 3	16
AADACL4	arylacetamide deacetylase like 4	16
AARS2	alanyl-tRNA synthetase 2, mitochondrial	23
ABCA14	ATP binding cassette subfamily A member 14	25
ABCA16	ATP binding cassette subfamily A member 16	25
ABCB11	ATP binding cassette subfamily B member 11	2
ABCB8	ATP binding cassette subfamily B member 8	4
ABCC1	ATP binding cassette subfamily C member 1	25
ABCC10	ATP binding cassette subfamily C member 10	23
ABCC6	ATP binding cassette subfamily C member 6	25
ABHD11	abhydrolase domain containing 11	25
ABL2	ABL proto-oncogene 2, non-receptor tyrosine kinase	16
ABTB1	ankyrin repeat and BTB domain containing 1	22
ACAD9	acyl-CoA dehydrogenase family member 9	22
ACAP3	ArfGAP with coiled-coil, ankyrin repeat and PH domains 3	16
ACBD3	acyl-CoA binding domain containing 3	16
ACBD4	acyl-CoA binding domain containing 4	19
ACBD6	acyl-CoA binding domain containing 6	16
ACE	angiotensin I converting enzyme	19
ACE3	angiotensin I converting enzyme (peptidyl-dipeptidase A) 3	19
ACOT12	acyl-CoA thioesterase 12	7
ACOT7	acyl-CoA thioesterase 7	16
ACP7	acid phosphatase 7, tartrate resistant (putative)	18
ACSM1	acyl-CoA synthetase medium chain family member 1	25
ACSM2B	acyl-CoA synthetase medium-chain family member 2B	25
ACSM3	acyl-CoA synthetase medium chain family member 3	25
ACSM4	acyl-CoA synthetase medium chain family member 4	25
ACSM5	acyl-CoA synthetase medium chain family member 5	25
ACTB	actin beta	25
ACTE1	actin epsilon 1	29
ACTMAP	actin maturation protease	18
ACTN3	actinin alpha 3	29
ACTN4	actinin alpha 4	18
ACTRT2	actin related protein T2	16
ADAD2	adenosine deaminase domain containing 2	18
ADAM11	ADAM metallopeptidase domain 11	19
ADAM17	ADAM metallopeptidase domain 17	11
ADAMTS14	ADAM metallopeptidase with thrombospondin type 1 motif 14	28
ADAMTS15	ADAM metallopeptidase with thrombospondin type 1 motif 15	29
ADAMTS18	ADAM metallopeptidase with thrombospondin type 1 motif 18	18
ADAMTS8	ADAM metallopeptidase with thrombospondin type 1 motif 8	29
ADAMTS9	ADAM metallopeptidase with thrombospondin type 1 motif 9	22
ADAT1	adenosine deaminase tRNA specific 1	18
ADCK1	aarF domain containing kinase 1	10
ADCY8	adenylate cyclase 8	14
ADGRL3	adhesion G protein-coupled receptor L3	6
ADGRV1	adhesion G protein-coupled receptor V1	7
ADHFE1	alcohol dehydrogenase iron containing 1	14
ADIRF	adipogenesis regulatory factor	28
ADORA3	adenosine A3 receptor	3
ADSS2	adenylosuccinate synthase 2	16
AGAP3	ArfGAP with GTPase domain, ankyrin repeat and PH domain 3	4
AGMAT	agmatinase	16
AGRN	agrin	16
AGTRAP	angiotensin II receptor associated protein	16
AHCTF1	AT-hook containing transcription factor 1	16
AHCYL2	adenosylhomocysteinase like 2	4
AHNAK	AHNAK nucleoprotein	29
AHSA1	activator of HSP90 ATPase activity 1	10
AIDA	axin interactor, dorsalization associated	16
AIFM2	apoptosis inducing factor mitochondria associated 2	28
AIMP2	aminoacyl tRNA synthetase complex interacting multifunctional protein 2	25
AIP	aryl hydrocarbon receptor interacting protein	29
AJAP1	adherens junctions associated protein 1	16
AKAP11	A-kinase anchoring protein 11	12
AKAP5	A-kinase anchoring protein 5	10
AKAP7	A-kinase anchoring protein 7	9
AKT2	AKT serine/threonine kinase 2	18
AKT3	AKT serine/threonine kinase 3	16
ALDH3B1	aldehyde dehydrogenase 3 family member B1	29
ALG11	ALG11 alpha-1,2-mannosyltransferase	12
ALG5	ALG5 dolichyl-phosphate beta-glucosyltransferase	12
ALKAL1	ALK and LTK ligand 1	14
ALKBH1	alkB homolog 1, histone H2A dioxygenase	10
ALKBH4	alkB homolog 4, lysine demethylase	25
ALOX5AP	arachidonate 5-lipoxygenase activating protein	12
ALPK1	alpha kinase 1	6
ANAPC15	anaphase promoting complex subunit 15	15
ANAPC16	anaphase promoting complex subunit 16	28
ANGEL1	angel homolog 1	10
ANGPTL1	angiopoietin like 1	16
ANGPTL7	angiopoietin like 7	16
ANK1	ankyrin 1	27
ANK2	ankyrin 2	6
ANKAR	ankyrin and armadillo repeat containing	2
ANKHD1	ankyrin repeat and KH domain containing 1	7
ANKRD13D	ankyrin repeat domain 13D	29
ANKRD34B	ankyrin repeat domain 34B	7
ANKRD45	ankyrin repeat domain 45	16
ANKRD52	ankyrin repeat domain 52	5
ANKRD61	ankyrin repeat domain 61	25
ANKRD65	ankyrin repeat domain 65	16
ANKS4B	ankyrin repeat and sterile alpha motif domain containing 4B	25
ANO1	anoctamin 1	29
ANO5	anoctamin 5	29
ANTXRL	ANTXR like	28
ANXA13	annexin A13	14
ANXA8L1	annexin A8-like 1	28
AOC1	amine oxidase copper containing 1	4
AP1AR	adaptor related protein complex 1 associated regulatory protein	6
AP2A2	adaptor related protein complex 2 subunit alpha 2	29
AP2S1	adaptor related protein complex 2 subunit sigma 1	18
AP3M2	adaptor related protein complex 3 subunit mu 2	27
AP4B1	adaptor related protein complex 4 subunit beta 1	3
AP5B1	adaptor related protein complex 5 subunit beta 1	29
AP5Z1	adaptor related protein complex 5 subunit zeta 1	25
APBB3	amyloid beta precursor protein binding family B member 3	7
APLP2	amyloid beta precursor like protein 2	29
APOBEC4	apolipoprotein B mRNA editing enzyme catalytic polypeptide like 4	16
APOF	apolipoprotein F	5
APON	apolipoprotein N	5
ARF2	ADP-ribosylation factor 2	19
ARF5	ADP ribosylation factor 5	4
ARFGEF1	ADP ribosylation factor guanine nucleotide exchange factor 1	14
ARFIP1	ADP ribosylation factor interacting protein 1	17
ARG1	arginase 1	9
ARGFX	arginine-fifty homeobox	1
ARHGAP23	Rho GTPase activating protein 23	19
ARHGAP27	Rho GTPase activating protein 27	19
ARHGAP35	Rho GTPase activating protein 35	18
ARHGEF16	Rho guanine nucleotide exchange factor 16	16
ARHGEF28	Rho guanine nucleotide exchange factor 28	20
ARL11	ADP ribosylation factor like GTPase 11	12
ARL2	ADP ribosylation factor like GTPase 2	29
ARL6IP1	ADP ribosylation factor like GTPase 6 interacting protein 1	25
ARL6IP5	ADP ribosylation factor like GTPase 6 interacting protein 5	22
ARPC5	actin related protein 2/3 complex subunit 5	16
ARRDC3	arrestin domain containing 3	7
ARRDC4	arrestin domain containing 4	21
ARSJ	arylsulfatase family member J	6
ART1	ADP-ribosyltransferase 1	15
ASAP1	ArfGAP with SH3 domain, ankyrin repeat and PH domain 1	14
ASAP2	ArfGAP with SH3 domain, ankyrin repeat and PH domain 2	11
ASAP3	ArfGAP with SH3 domain, ankyrin repeat and PH domain 3	2
ASCC1	activating signal cointegrator 1 complex subunit 1	28
ASCL2	achaete-scute family bHLH transcription factor 2	29
ASIC2	acid sensing ion channel subunit 2	19
ASIC3	acid sensing ion channel subunit 3	4
ASNSD1	asparagine synthetase domain containing 1	2
ASPH	aspartate beta-hydroxylase	14
ASRGL1	asparaginase and isoaspartyl peptidase 1	29
ASTN1	astrotactin 1	16
ATAD2	ATPase family AAA domain containing 2	14
ATAD3A	ATPase family, AAA domain containing 3A	16
ATG10	autophagy related 10	7
ATG2A	autophagy related 2A	29
ATG9B	autophagy related 9B	4
ATL3	atlastin GTPase 3	29
ATMIN	ATM interactor	18
ATP10B	ATPase phospholipid transporting 10B (putative)	7
ATP13A3	ATPase 13A3	1
ATP13A4	ATPase 13A4	1
ATP13A5	ATPase 13A5	1
ATP1B1	ATPase Na+/K+ transporting subunit beta 1	16
ATP5F1B	ATP synthase F1 subunit beta	5
ATP5PB	ATP synthase peripheral stalk-membrane subunit b	3
ATP6AP1L	ATPase H+ transporting accessory protein 1 like	7
ATP6V0E2	ATPase H+ transporting V0 subunit e2	4
ATP6V1C2	ATPase H+ transporting V1 subunit C2	11
ATP6V1F	ATPase H+ transporting V1 subunit F	4
ATP6V1FNB	ATP6V1F neighbor	4
ATP6V1H	ATPase H+ transporting V1 subunit H	14
ATP7B	ATPase copper transporting beta	12
ATXN10	ataxin 10	5
ATXN7	ataxin 7	22
AURKAIP1	aurora kinase A interacting protein 1	16
AXDND1	axonemal dynein light chain domain containing 1	16
B3GALT6	beta-1,3-galactosyltransferase 6	16
B3GAT3	beta-1,3-glucuronyltransferase 3	29
B3GLCT	beta 3-glucosyltransferase	12
B4GAT1	beta-1,4-glucuronyltransferase 1	29
BAD	BCL2 associated agonist of cell death	29
BAIAP2L1	BAR/IMD domain containing adaptor protein 2 like 1	25
BANF1	BAF nuclear assembly factor 1	29
BANF2	BANF family member 2	13
BATF2	basic leucine zipper ATF-like transcription factor 2	29
BAX	BCL2 associated X, apoptosis regulator	18
BAZ1A	bromodomain adjacent to zinc finger domain 1A	21
BAZ1B	bromodomain adjacent to zinc finger domain 1B	25
BAZ2A	bromodomain adjacent to zinc finger domain 2A	5
BBC3	BCL2 binding component 3	18
BBS1	Bardet-Biedl syndrome 1	29
BBS5	Bardet-Biedl syndrome 5	2
BCAR1	BCAR1 scaffold protein, Cas family member	18
BCAT2	branched chain amino acid transaminase 2	18
BCL2L15	BCL2 like 15	3
BCL7B	BAF chromatin remodeling complex subunit BCL7B	25
BCNT2	bucentaur-2	18
BCO1	beta-carotene oxygenase 1	18
BECN2	beclin 2	16
BEST1	bestrophin 1	29
BFAR	bifunctional apoptosis regulator	25
BFSP1	beaded filament structural protein 1	13
BHLHA15	basic helix-loop-helix family member a15	25
BICRA	BRD4 interacting chromatin remodeling complex associated protein	18
BIN1	bridging integrator 1	2
BLOC1S6	biogenesis of lysosomal organelles complex 1 subunit 6	10
BLVRB	biliverdin reductase B	18
BLZF1	basic leucine zipper nuclear factor 1	16
BMERB1	bMERB domain containing 1	25
BMPR1A	bone morphogenetic protein receptor type 1A	28
BOSTAUV1R403	vomeronasal 1 receptor bosTauV1R403	18
BOSTAUV1R404	vomeronasal 1 receptor bosTauV1R404	18
BOSTAUV1R424	vomeronasal 1 receptor bosTauV1R424	18
BOSTAUV1R425	vomeronasal 1 receptor bosTauV1R425	18
BOSTAUV1R426	vomeronasal 1 receptor bosTauV1R426	18
BPNT2	3'(2'), 5'-bisphosphate nucleotidase 2	14
BRCA2	BRCA2 DNA repair associated	12
BRI3	brain protein I3	25
BRINP2	BMP/retinoic acid inducible neural specific 2	16
BRMS1	BRMS1 transcriptional repressor and anoikis regulator	29
BROX	BRO1 domain and CAAX motif containing	16
BRSK1	BR serine/threonine kinase 1	18
BRSK2	BR serine/threonine kinase 2	29
BSCL2	BSCL2 lipid droplet biogenesis associated, seipin	29
BTBD18	BTB domain containing 18	15
BUD23	BUD23 rRNA methyltransferase and ribosome maturation factor	25
C1QA	complement C1q A chain	2
C1QB	complement C1q B chain	2
C1QC	complement C1q C chain	2
C1QL1	complement C1q like 1	19
C1QL2	complement C1q like 2	2
C1QTNF12	C1q and TNF related 12	16
C1QTNF2	C1q and TNF related 2	7
C5AR1	complement C5a receptor 1	18
C5AR2	complement C5a receptor 2	18
CA11	carbonic anhydrase 11	18
CA8	carbonic anhydrase 8	14
CAB39L	calcium binding protein 39 like	12
CABP2	calcium binding protein 2	29
CABP4	calcium binding protein 4	29
CABP5	calcium binding protein 5	18
CACNA1E	calcium voltage-gated channel subunit alpha1 E	16
CACNG6	calcium voltage-gated channel auxiliary subunit gamma 6	18
CACNG7	calcium voltage-gated channel auxiliary subunit gamma 7	18
CACNG8	calcium voltage-gated channel auxiliary subunit gamma 8	18
CACYBP	calcyclin binding protein	16
CALML6	calmodulin like 6	16
CALU	calumenin	4
CAMK2D	calcium/calmodulin dependent protein kinase II delta	6
CAMTA1	calmodulin binding transcription activator 1	16
CAPN1	calpain 1	29
CAPN11	calpain 11	23
CAPN12	calpain 12	18
CAPN2	calpain 2	16
CAPN8	calpain 8	16
CAPZA1	capping actin protein of muscle Z-line subunit alpha 1	3
CARNS1	carnosine synthase 1	29
CARS1	cysteinyl-tRNA synthetase 1	29
CASC3	CASC3 exon junction complex subunit	19
CASP9	caspase 9	16
CASR	calcium sensing receptor	1
CAST	calpastatin	7
CATSPER1	cation channel sperm associated 1	29
CATSPERE	catsper channel auxiliary subunit epsilon	16
CATSPERZ	catsper channel auxiliary subunit zeta	29
CBLN2	cerebellin 2 precursor	24
CBS	cystathionine beta-synthase	1
CBX1	chromobox 1	19
CBY2	chibby family member 2	12
CCDC103	coiled-coil domain containing 103	19
CCDC106	coiled-coil domain containing 106	18
CCDC122	coiled-coil domain containing 122	12
CCDC136	coiled-coil domain containing 136	4
CCDC15	coiled-coil domain containing 15	29
CCDC152	coiled-coil domain containing 152	20
CCDC169	coiled-coil domain containing 169	12
CCDC179	coiled-coil domain containing 179	29
CCDC181	coiled-coil domain containing 181	16
CCDC185	coiled-coil domain containing 185	16
CCDC27	coiled-coil domain containing 27	16
CCDC43	coiled-coil domain containing 43	19
CCDC47	coiled-coil domain containing 47	19
CCDC58		1
CCDC70	coiled-coil domain containing 70	12
CCDC85B	coiled-coil domain containing 85B	29
CCDC86	coiled-coil domain containing 86	29
CCDC87	coiled-coil domain containing 87	29
CCDC88B	coiled-coil domain containing 88B	29
CCDC9	coiled-coil domain containing 9	18
CCDC93	coiled-coil domain containing 93	2
CCER2	coiled-coil glutamate rich protein 2	18
CCL1	C-C motif chemokine ligand 1	19
CCL11	chemokine (C-C motif) ligand 11	19
CCL2	chemokine (C-C motif) ligand 2	19
CCL24	C-C motif chemokine ligand 24	25
CCL26	C-C motif chemokine ligand 26	25
CCL28	C-C motif chemokine ligand 28	20
CCL8	chemokine (C-C motif) ligand 8	19
CCN2	cellular communication network factor 2	9
CCNA1	cyclin A1	12
CCND1	cyclin D1	29
CCNG1	cyclin G1	7
CCNH	cyclin H	7
CCNJL	cyclin J like	7
CCNL2	cyclin L2	16
CCNP	cyclin P	18
CCP110	centriolar coiled-coil protein 110	25
CCR7	C-C motif chemokine receptor 7	19
CCS	copper chaperone for superoxide dismutase	29
CCZ1	CCZ1 vacuolar protein trafficking and biogenesis associated	25
CD14	CD14 molecule	7
CD151	CD151 molecule	29
CD248	CD248 molecule	29
CD37	CD37 molecule	18
CD40	CD40 molecule	13
CD5	CD5 molecule	29
CD6	CD6 molecule	29
CD81	CD81 molecule	29
CD86	CD86 molecule	1
CD93	CD93 molecule	13
CDADC1	cytidine and dCMP deaminase domain containing 1	12
CDC27	cell division cycle 27	19
CDC42BPA	CDC42 binding protein kinase alpha	16
CDC42BPG	CDC42 binding protein kinase gamma	29
CDC42EP2	CDC42 effector protein 2	29
CDC5L	cell division cycle 5 like	23
CDC6	cell division cycle 6	19
CDCA5	cell division cycle associated 5	29
CDCA7	cell division cycle associated 7	2
CDH13	cadherin 13	18
CDH22	cadherin 22	13
CDH23	cadherin related 23	28
CDHR5	cadherin related family member 5	29
CDIN1	CDAN1 interacting nuclease 1	10
CDK11B	cyclin dependent kinase 11B	16
CDK2AP2	cyclin dependent kinase 2 associated protein 2	29
CDK5	cyclin dependent kinase 5	4
CDK5R1	cyclin dependent kinase 5 regulatory subunit 1	19
CDK5RAP3	CDK5 regulatory subunit associated protein 3	19
CDKN1C	cyclin dependent kinase inhibitor 1C	29
CDPF1	cysteine rich DPF motif domain containing 1	5
CDR2	cerebellar degeneration related protein 2	25
CDX2	caudal type homeobox 2	12
CDYL	chromodomain Y like	23
CDYL2	chromodomain Y like 2	18
CEBPD	CCAAT enhancer binding protein delta	14
CELA2A	chymotrypsin-like elastase family, member 2A	16
CELSR1	cadherin EGF LAG seven-pass G-type receptor 1	5
CEND1	cell cycle exit and neuronal differentiation 1	29
CENPF	centromere protein F	16
CENPL	centromere protein L	16
CENPN	centromere protein N	18
CEP104	centrosomal protein 104	16
CEP170	centrosomal protein 170	16
CEP20	centrosomal protein 20	25
CEP350	centrosomal protein 350	16
CERK	ceramide kinase	5
CERKL	ceramide kinase like	2
CERS6	ceramide synthase 6	2
CETN3	centrin 3	7
CFAP107	cilia and flagella associated protein 107	16
CFAP210	cilia and flagella associated protein 210	2
CFAP61	cilia and flagella associated protein 61	13
CFAP74	cilia and flagella associated protein 74	16
CFAP92	cilia and flagella associated protein 92 (putative)	22
CFDP1	craniofacial development protein 1	18
CFDP2	craniofacial development protein 2	18
CFL1	cofilin 1	29
CFL2	cofilin 2	21
CHCHD6	coiled-coil-helix-coiled-coil-helix domain containing 6	22
CHCHD7	coiled-coil-helix-coiled-coil-helix domain containing 7	14
CHD5	chromodomain helicase DNA binding protein 5	16
CHD7	chromodomain helicase DNA binding protein 7	14
CHIA	chitinase acidic	3
CHID1	chitinase domain containing 1	29
CHKA	choline kinase alpha	29
CHML	CHM like Rab escort protein	16
CHP2	calcineurin like EF-hand protein 2	25
CHRM1	cholinergic receptor muscarinic 1	29
CHRNA10	cholinergic receptor nicotinic alpha 10 subunit	15
CHRNA6	cholinergic receptor nicotinic alpha 6 subunit	27
CHRNB3	cholinergic receptor nicotinic beta 3 subunit	27
CHST3	carbohydrate sulfotransferase 3	28
CHST6	carbohydrate sulfotransferase 6	18
CHURC1	churchill domain containing 1	10
CIMAP3	ciliary microtubule associated protein 3	3
CIPC	CLOCK interacting pacemaker	10
CKAP2	cytoskeleton associated protein 2	12
CKMT2	creatine kinase, mitochondrial 2	7
CLCA1	chloride channel accessory 1	3
CLCA2	chloride channel accessory 2	3
CLCA3	chloride channel regulator 3	3
CLCA4	chloride channel accessory 4	3
CLCF1	cardiotrophin like cytokine factor 1	29
CLCN6	chloride voltage-gated channel 6	16
CLDN3	claudin 3	25
CLDN4	claudin 4	25
CLEC19A	C-type lectin domain containing 19A	25
CLEC3A	C-type lectin domain family 3 member A	18
CLP1	cleavage factor polyribonucleotide kinase subunit 1	15
CLVS1	clavesin 1	14
CLVS2	clavesin 2	9
CLXN	calaxin	14
CMC2	C-X9-C motif containing 2	18
CMIP	c-Maf inducing protein	18
CMPK2	cytidine/uridine monophosphate kinase 2	11
CNBP	CCHC-type zinc finger nucleic acid binding protein	22
CNIH2	cornichon family AMPA receptor auxiliary protein 2	29
CNIH3	cornichon family AMPA receptor auxiliary protein 3	16
CNIH4	cornichon family AMPA receptor auxiliary protein 4	16
CNMD	chondromodulin	12
CNPY2	canopy FGF signaling regulator 2	5
CNR2	cannabinoid receptor 2	2
CNST	consortin, connexin sorting protein	16
CNTNAP2	contactin associated protein 2	4
CNTNAP4	contactin associated protein family member 4	18
COG3	component of oligomeric golgi complex 3	12
COG6	component of oligomeric golgi complex 6	12
COG7	component of oligomeric golgi complex 7	25
COLGALT2	collagen beta(1-O)galactosyltransferase 2	16
COP1	COP1 E3 ubiquitin ligase	16
COPG1	COPI coat complex subunit gamma 1	22
COPS5	COP9 signalosome subunit 5	14
COPZ2	COPI coat complex subunit zeta 2	19
COQ10A	coenzyme Q10A	5
COQ7	coenzyme Q7, hydroxylase	25
COQ8A	coenzyme Q8A	16
COQ8B	coenzyme Q8B	18
CORO1B	coronin 1B	29
COX20	cytochrome c oxidase assembly factor COX20	16
COX6B2	cytochrome c oxidase subunit 6B2	18
COX7C	cytochrome c oxidase subunit 7C	7
COX8A	cytochrome c oxidase subunit 8A	29
CPA6	carboxypeptidase A6	14
CPB2	carboxypeptidase B2	12
CPE	carboxypeptidase E	17
CPN2	carboxypeptidase N subunit 2	1
CPSF3	cleavage and polyadenylation specific factor 3	11
CPSF7	cleavage and polyadenylation specific factor 7	29
CPT1A	carnitine palmitoyltransferase 1A	29
CPTP	ceramide-1-phosphate transfer protein	16
CRACR2B	calcium release activated channel regulator 2B	29
CRH	corticotropin releasing hormone	14
CRHR1	corticotropin releasing hormone receptor 1	19
CRIP3	cysteine rich protein 3	23
CRNKL1	crooked neck pre-mRNA splicing factor 1	13
CRX	cone-rod homeobox	18
CRYAA	crystallin alpha A	1
CRYM	crystallin mu	25
CS	citrate synthase	5
CSF3	colony stimulating factor 3	19
CSKMT	citrate synthase lysine methyltransferase	29
CSPP1	centrosome and spindle pole associated protein 1	14
CSRP3	cysteine and glycine rich protein 3	29
CST11	cystatin 11	13
CST3	cystatin C	13
CST6	cystatin E/M	29
CST8	cystatin 8	13
CSTA	cystatin A	1
CSTL1	cystatin like 1	13
CTNND1	catenin delta 1	15
CTRB2	chymotrypsinogen B2	18
CTRC	chymotrypsin C	16
CTSD	cathepsin D	29
CTSF	cathepsin F	29
CTSW	cathepsin W	29
CTTN	cortactin	29
CTTNBP2NL	CTTNBP2 N-terminal like	3
CUL1	cullin 1	4
CUL7	cullin 7	23
CUL9	cullin 9	23
CUX1	cut like homeobox 1	25
CYB561	cytochrome b561	19
CYB561A3	cytochrome b561 family member A3	29
CYP27C1	cytochrome P450 family 27 subfamily C member 1	2
CYP2A13	cytochrome P450 family 2 subfamily A member 13	18
CYP2B39	cytochrome P450 family 2 subfamily B member 39	18
CYP2B6	cytochrome P450 family 2 subfamily B member 6	18
CYP2F1	cytochrome P450 family 2 subfamily F member 1	18
CYP2S1	cytochrome P450 family 2 subfamily S member 1	18
CYP7A1	cytochrome P450 family 7 subfamily A member 1	14
CYRIB	CYFIP related Rac1 interactor B	14
CYS1	cystin 1	11
CYSLTR2	cysteinyl leukotriene receptor 2	12
CYTH2	cytohesin 2	18
CYTH3	cytohesin 3	25
DAB2IP	DAB2 interacting protein	11
DAGLA	diacylglycerol lipase alpha	29
DAGLB	diacylglycerol lipase beta	25
DARS2	aspartyl-tRNA synthetase 2, mitochondrial	16
DBF4B	DBF4 zinc finger B	19
DBI	diazepam binding inhibitor, acyl-CoA binding protein	2
DBP	D-box binding PAR bZIP transcription factor	18
DBX1	developing brain homeobox 1	29
DCAF7	DDB1 and CUL4 associated factor 7	19
DCAKD	dephospho-CoA kinase domain containing	19
DCLK1	doublecortin like kinase 1	12
DCLRE1B	DNA cross-link repair 1B	3
DCTN5	dynactin subunit 5	25
DCUN1D3	defective in cullin neddylation 1 domain containing 3	25
DDB1	damage specific DNA binding protein 1	29
DDI2	DDI proteasomal shuttling factor 2	16
DDX18	DEAD-box helicase 18	2
DDX20	DEAD-box helicase 20	3
DDX42	DEAD-box helicase 42	19
DEAF1	DEAF1 transcription factor	29
DEGS1	delta 4-desaturase, sphingolipid 1	16
DERL1	derlin 1	14
DESI2	desumoylating isopeptidase 2	16
DFFB	DNA fragmentation factor subunit beta	16
DGKH	diacylglycerol kinase eta	12
DHCR7	7-dehydrocholesterol reductase	29
DHDH	dihydrodiol dehydrogenase	18
DHFR	dihydrofolate reductase	7
DHRS12	dehydrogenase/reductase 12	12
DHRS3	dehydrogenase/reductase 3	16
DHRS9	dehydrogenase/reductase 9	2
DHX34	DExH-box helicase 34	18
DHX9	DExH-box helicase 9	16
DISP1	dispatched RND transporter family member 1	16
DISP3	dispatched RND transporter family member 3	16
DKK4	dickkopf WNT signaling pathway inhibitor 4	27
DKKL1	dickkopf like acrosomal protein 1	18
DLEU7	deleted in lymphocytic leukemia 7	12
DLK2	delta like non-canonical Notch ligand 2	23
DLL3	delta like canonical Notch ligand 3	18
DLX1	distal-less homeobox 1	2
DLX2	distal-less homeobox 2	2
DNAAF1	dynein axonemal assembly factor 1	18
DNAAF11	dynein axonemal assembly factor 11	14
DNAAF3	dynein axonemal assembly factor 3	18
DNAH14	dynein axonemal heavy chain 14	16
DNAH3	dynein axonemal heavy chain 3	25
DNAJB8	DnaJ heat shock protein family (Hsp40) member B8	22
DNAJC10	DnaJ heat shock protein family (Hsp40) member C10	2
DNAJC11	DnaJ heat shock protein family (Hsp40) member C11	16
DNAJC15	DnaJ heat shock protein family (Hsp40) member C15	12
DNAJC16	DnaJ heat shock protein family (Hsp40) member C16	16
DNAJC30	DnaJ heat shock protein family (Hsp40) member C30	25
DNAJC4	DnaJ heat shock protein family (Hsp40) member C4	29
DNAJC5B	DnaJ heat shock protein family (Hsp40) member C5 beta	14
DND1	DND microRNA-mediated repression inhibitor 1	7
DNM3	dynamin 3	16
DNPH1	2'-deoxynucleoside 5'-phosphate N-hydrolase 1	23
DOC2G	double C2 domain gamma	29
DOP1A	DOP1 leucine zipper like protein A	9
DPF2	double PHD fingers 2	29
DPP3	dipeptidyl peptidase 3	29
DPT	dermatopontin	16
DRAP1	DR1 associated protein 1	29
DRAXIN	dorsal inhibitory axon guidance protein	16
DRD4	dopamine receptor D4	29
DSTN	destrin, actin depolymerizing factor	13
DTD1	D-aminoacyl-tRNA deacylase 1	13
DTX2	deltex E3 ubiquitin ligase 2	25
DTX3L	deltex E3 ubiquitin ligase 3L	1
DUOX1	dual oxidase 1	10
DUOX2	dual oxidase 2	10
DUOXA1	dual oxidase maturation factor 1	10
DUOXA2	dual oxidase maturation factor 2	10
DUSP10	dual specificity phosphatase 10	16
DUSP8	dual specificity phosphatase 8	29
DUXB	double homeobox B	18
DVL1	dishevelled segment polarity protein 1	16
DYNC1I2	dynein cytoplasmic 1 intermediate chain 2	2
DYNLRB2	dynein light chain roadblock-type 2	18
DYRK1B	dual specificity tyrosine phosphorylation regulated kinase 1B	18
DZANK1	double zinc ribbon and ankyrin repeat domains 1	13
E2F2	E2F transcription factor 2	2
E2F6	E2F transcription factor 6	11
E2F8	E2F transcription factor 8	29
EAF2	ELL associated factor 2	1
EAPP	E2F associated phosphoprotein	21
EARS2	glutamyl-tRNA synthetase 2, mitochondrial	25
EBPL	EBP like	12
ECH1	enoyl-CoA hydratase 1	18
ECHDC1	ethylmalonyl-CoA decarboxylase 1	9
ECI2	enoyl-CoA delta isomerase 2	23
EDEM3	ER degradation enhancing alpha-mannosidase like protein 3	16
EDIL3	EGF like repeats and discoidin domains 3	7
EEF1G	eukaryotic translation elongation factor 1 gamma	29
EEF2K	eukaryotic elongation factor 2 kinase	25
EEFSEC	eukaryotic elongation factor, selenocysteine-tRNA specific	22
EFCAB13	EF-hand calcium binding domain 13	19
EFCAB2	EF-hand calcium binding domain 2	16
EFCAB3	EF-hand calcium binding domain 3	19
EFCC1	EF-hand and coiled-coil domain containing 1	22
EFEMP2	EGF containing fibulin extracellular matrix protein 2	29
EFHD2	EF-hand domain family member D2	16
EFR3A	EFR3 homolog A	14
EFTUD2	elongation factor Tu GTP binding domain containing 2	19
EGLN2	egl-9 family hypoxia inducible factor 2	18
EHBP1L1	EH domain binding protein 1 like 1	29
EHD1	EH domain containing 1	29
EHD2	EH domain containing 2	18
EID2	EP300 interacting inhibitor of differentiation 2	18
EIF1AD	eukaryotic translation initiation factor 1A domain containing	29
EIF2AK1	eukaryotic translation initiation factor 2 alpha kinase 1	25
EIF4EBP2	eukaryotic translation initiation factor 4E binding protein 2	28
EIF4EBP3	eukaryotic translation initiation factor 4E binding protein 3	7
EIF4H	eukaryotic translation initiation factor 4H	25
ELF1	E74 like ETS transcription factor 1	12
ELL2	elongation factor for RNA polymerase II 2	7
ELMO2	engulfment and cell motility 2	13
ELN	elastin	25
ELOA	elongin A	2
ELSPBP1	epididymal sperm binding protein 1	18
EML3	EMAP like 3	29
EML5	EMAP like 5	10
EMP3	epithelial membrane protein 3	18
EN1	engrailed homeobox 1	2
ENAH	ENAH actin regulator	16
ENC1	ectodermal-neural cortex 1	20
ENOX1	ecto-NOX disulfide-thiol exchanger 1	12
ENPP1	ectonucleotide pyrophosphatase/phosphodiesterase 1	9
ENPP3	ectonucleotide pyrophosphatase/phosphodiesterase 3	9
EOGT	EGF domain specific O-linked N-acetylglucosamine transferase	22
EPB41L2	erythrocyte membrane protein band 4.1 like 2	9
EPHA8	EPH receptor A8	2
EPHB2	EPH receptor B2	2
EPHX1	epoxide hydrolase 1	16
EPN1	epsin 1	18
EPS8L1	EPS8 like 1	18
EPS8L2	EPS8 like 2	29
EPSTI1	epithelial stromal interaction 1	12
ERAP1	endoplasmic reticulum aminopeptidase 1	7
ERAP2	endoplasmic reticulum aminopeptidase 2	7
ERCC3	ERCC excision repair 3, TFIIH core complex helicase subunit	2
ERCC4	ERCC excision repair 4, endonuclease catalytic subunit	25
ERI2	ERI1 exoribonuclease family member 2	25
ERICH6B	glutamate rich 6B	12
ERN2	endoplasmic reticulum to nucleus signaling 2	25
ERV3-1	endogenous retrovirus group 3 member 1, envelope	25
ESAM	endothelial cell adhesion molecule	29
ESD	esterase D	12
ESPN	espin	16
ESR2	estrogen receptor 2	10
ESRRA	estrogen related receptor alpha	29
ESRRB	estrogen related receptor beta	10
ESYT1	extended synaptotagmin 1	5
EXO1	exonuclease 1	16
EXOSC10	exosome component 10	16
EXOSC8	exosome component 8	12
EYA2	EYA transcriptional coactivator and phosphatase 2	13
EZH2	enhancer of zeste 2 polycomb repressive complex 2 subunit	4
F13A1	coagulation factor XIII A chain	23
F5	coagulation factor V	16
FAAP20	FA core complex associated protein 20	16
FABP6	fatty acid binding protein 6	7
FABP7	fatty acid binding protein 7	9
FADD	Fas associated via death domain	29
FADS1	fatty acid desaturase 1	29
FADS2	fatty acid desaturase 2	29
FADS3	fatty acid desaturase 3	29
FAM110B	family with sequence similarity 110 member B	14
FAM118A	family with sequence similarity 118 member A	5
FAM124A	family with sequence similarity 124 member A	12
FAM151B	family with sequence similarity 151 member B	7
FAM162A	family with sequence similarity 162 member A	1
FAM163A	family with sequence similarity 163 member A	16
FAM169A	family with sequence similarity 169 member A	20
FAM172A	family with sequence similarity 172 member A	7
FAM174A	family with sequence similarity 174 member A	7
FAM177A1	family with sequence similarity 177 member A1	21
FAM177B	family with sequence similarity 177 member B	16
FAM187A	family with sequence similarity 187 member A	19
FAM200C	family with sequence similarity 200 member C	7
FAM20B	FAM20B glycosaminoglycan xylosylkinase	16
FAM216B	family with sequence similarity 216 member B	12
FAM217A	family with sequence similarity 217 member A	23
FAM25A	family with sequence similarity 25 member A	28
FAM83A	family with sequence similarity 83 member A	14
FAM83E	family with sequence similarity 83 member E	18
FAM89B	family with sequence similarity 89 member B	29
FAM91A1	family with sequence similarity 91 member A1	14
FANCF	FA complementation group F	29
FARS2	phenylalanyl-tRNA synthetase 2, mitochondrial	23
FASLG	Fas ligand	16
FASTK	Fas activated serine/threonine kinase	4
FASTKD1	FAST kinase domains 1	2
FAU	FAU ubiquitin like and ribosomal protein S30 fusion	29
FBL	fibrillarin	18
FBLIM1	filamin binding LIM protein 1	16
FBLL1	fibrillarin like 1	7
FBLN1	fibulin 1	5
FBLN2	fibulin 2	22
FBXL18	F-box and leucine rich repeat protein 18	25
FBXO17	F-box protein 17	18
FBXO2	F-box protein 2	16
FBXO28	F-box protein 28	16
FBXO32	F-box protein 32	14
FBXO4	F-box protein 4	20
FBXO40	F-box protein 40	1
FBXO44	F-box protein 44	16
FBXO6	F-box protein 6	16
FBXW7	F-box and WD repeat domain containing 7	17
FCGBP	Fc gamma binding protein	18
FEN1	flap structure-specific endonuclease 1	29
FER1L6	fer-1 like family member 6	14
FERMT3	FERM domain containing kindlin 3	29
FGF12	fibroblast growth factor 12	1
FGF19	fibroblast growth factor 19	29
FGF21	fibroblast growth factor 21	18
FGF3	fibroblast growth factor 3	29
FGF4	fibroblast growth factor 4	29
FH	fumarate hydratase	16
FHAD1	forkhead associated phosphopeptide binding domain 1	16
FHDC1	FH2 domain containing 1	17
FIBP	FGF1 intracellular binding protein	29
FIZ1	FLT3 interacting zinc finger 1	18
FKBP2	FKBP prolyl isomerase 2	29
FKBP6	FKBP prolyl isomerase family member 6 (inactive)	25
FLNC	filamin C	4
FLRT1	fibronectin leucine rich transmembrane protein 1	29
FLT1	fms related receptor tyrosine kinase 1	12
FLT3	fms related receptor tyrosine kinase 3	12
FMNL1	formin like 1	19
FMO1	flavin containing dimethylaniline monoxygenase 1	16
FMO2	flavin containing dimethylaniline monoxygenase 2	16
FMO3	flavin containing dimethylaniline monoxygenase 3	16
FMO4	flavin containing dimethylaniline monoxygenase 4	16
FNDC10	fibronectin type III domain containing 10	16
FNDC3A	fibronectin type III domain containing 3A	12
FNTB	farnesyltransferase, CAAX box, beta	10
FOSL1	FOS like 1, AP-1 transcription factor subunit	29
FOXA2	forkhead box A2	13
FOXK1	forkhead box K1	25
FOXN3	forkhead box N3	10
FOXO1	forkhead box O1	12
FREM2	FRAS1 related extracellular matrix 2	12
FRMD4B	FERM domain containing 4B	22
FRMD8	FERM domain containing 8	29
FRY	FRY microtubule binding protein	12
FRZB	frizzled related protein	2
FSCN1	fascin actin-bundling protein 1	25
FSCN3	fascin actin-bundling protein 3	4
FTH1	ferritin heavy chain 1	29
FTL	ferritin light chain	18
FTSJ3	FtsJ RNA 2'-O-methyltransferase 3	19
FUCA1	alpha-L-fucosidase 1	2
FUT1	fucosyltransferase 1	18
FUT2	fucosyltransferase 2 (H blood group)	18
FZD2	frizzled class receptor 2	19
FZD9	frizzled class receptor 9	25
G6PC2	glucose-6-phosphatase catalytic subunit 2	2
GABARAPL2	GABA type A receptor associated protein like 2	18
GABRA1	gamma-aminobutyric acid type A receptor subunit alpha1	7
GABRA6	gamma-aminobutyric acid type A receptor subunit alpha6	7
GABRB2	gamma-aminobutyric acid type A receptor subunit beta2	7
GABRD	gamma-aminobutyric acid type A receptor subunit delta	16
GABRG2	gamma-aminobutyric acid type A receptor subunit gamma2	7
GAL	galanin and GMAP prepropeptide	29
GAL3ST3	galactose-3-O-sulfotransferase 3	29
GALC	galactosylceramidase	10
GALE	UDP-galactose-4-epimerase	2
GALNTL6	polypeptide N-acetylgalactosaminyltransferase like 6	8
GAN	gigaxonin	18
GANAB	glucosidase II alpha subunit	29
GARIN1A	golgi associated RAB2 interactor 1A	4
GARIN1B	golgi associated RAB2 interactor 1B	4
GARIN5B	golgi associated RAB2 interactor family member 5B	18
GAS2	growth arrest specific 2	29
GATA2	GATA binding protein 2	22
GATB	glutamyl-tRNA amidotransferase subunit B	17
GATD1	glutamine amidotransferase class 1 domain containing 1	29
GATM	glycine amidinotransferase	10
GBX1	gastrulation brain homeobox 1	4
GCC1	GRIP and coiled-coil domain containing 1	4
GCSAML	germinal center associated signaling and motility like	7
GCSH	glycine cleavage system protein H	18
GDE1	glycerophosphodiester phosphodiesterase 1	25
GDF10	growth differentiation factor 10	28
GDF2	growth differentiation factor 2	28
GFAP	glial fibrillary acidic protein	19
GFM2	GTP dependent ribosome recycling factor mitochondrial 2	20
GGA2	golgi associated, gamma adaptin ear containing, ARF binding protein 2	25
GGTA1	glycoprotein alpha-galactosyltransferase 1	11
GHR	growth hormone receptor	20
GIMAP1	GTPase, IMAP family member 1	4
GIMAP2	GTPase, IMAP family member 2	4
GIMAP4	GTPase, IMAP family member 4	4
GIMAP5	GTPase, IMAP family member 5	4
GIMAP6	GTPase, IMAP family member 6	4
GIMAP8	GTPase, IMAP family member 8	4
GINS4	GINS complex subunit 4	27
GJC1	gap junction protein gamma 1	19
GJD3	gap junction protein delta 3	19
GLRX	glutaredoxin	7
GLS2	glutaminase 2	5
GLUD1	glutamate dehydrogenase 1	28
GLUL	glutamate-ammonia ligase	16
GMFG	glia maturation factor gamma	18
GNB1	G protein subunit beta 1	16
GNG3	G protein subunit gamma 3	29
GOLGA7	golgin A7	27
GOLGB1	golgin B1	1
GORAB	golgin, RAB6 interacting	16
GOSR2	golgi SNAP receptor complex member 2	19
GP2	glycoprotein 2	25
GP5	glycoprotein V platelet	1
GP6	glycoprotein VI platelet	18
GP9	glycoprotein IX platelet	22
GPALPP1	GPALPP motifs containing 1	12
GPAT4	glycerol-3-phosphate acyltransferase 4	27
GPATCH8	G-patch domain containing 8	19
GPHA2	glycoprotein hormone subunit alpha 2	29
GPR12	G protein-coupled receptor 12	12
GPR137	G protein-coupled receptor 137	29
GPR139	G protein-coupled receptor 139	25
GPR152	G protein-coupled receptor 152	29
GPR153	G protein-coupled receptor 153	16
GPR17	G protein-coupled receptor 17	2
GPR179	G protein-coupled receptor 179	19
GPR182	G protein-coupled receptor 182	5
GPR52	G protein-coupled receptor 52	16
GPR65	G protein-coupled receptor 65	10
GPRC5B	G protein-coupled receptor class C group 5 member B	25
GPRIN2	G protein regulated inducer of neurite outgrowth 2	28
GPX2	glutathione peroxidase 2	10
GRAMD4	GRAM domain containing 4	5
GREB1	growth regulating estrogen receptor binding 1	11
GRHL1	grainyhead like transcription factor 1	11
GRHL3	grainyhead like transcription factor 3	2
GRID1	glutamate ionotropic receptor delta type subunit 1	28
GRID2IP	Grid2 interacting protein	25
GRIN2D	glutamate ionotropic receptor NMDA type subunit 2D	18
GRK2	G protein-coupled receptor kinase 2	29
GRM8	glutamate metabotropic receptor 8	4
GRWD1	glutamate rich WD repeat containing 1	18
GSDMC	gasdermin C	14
GSTP1	glutathione S-transferase pi 1	29
GSTZ1	glutathione S-transferase zeta 1	10
GSX1	GS homeobox 1	12
GTDC1	glycosyltransferase like domain containing 1	2
GTF2F2	general transcription factor IIF subunit 2	12
GTF2H1	general transcription factor IIH subunit 1	29
GTF3A	general transcription factor IIIA	12
GTPBP2	GTP binding protein 2	23
GTSE1	G2 and S-phase expressed 1	5
GYS1	glycogen synthase 1	18
GZF1	GDNF inducible zinc finger protein 1	13
H1-10	H1.10 linker histone	22
H19	H19, imprinted maternally expressed transcript (non-protein coding)	29
H2BN1	H2B.N variant histone 1	19
H3-3A	H3.3 histone A	16
H3-3D	H3.3 histone D	16
H3-5	H3 histone, family 3C	14
HAPLN1	hyaluronan and proteoglycan link protein 1	7
HARS1	histidyl-tRNA synthetase 1	7
HARS2	histidyl-tRNA synthetase 2, mitochondrial	7
HAS2	hyaluronan synthase 2	14
HAT1	histone acetyltransferase 1	2
HCLS1	hematopoietic cell-specific Lyn substrate 1	1
HDAC11	histone deacetylase 11	22
HEPACAM	hepatic and glial cell adhesion molecule	29
HES1	hes family bHLH transcription factor 1	1
HES2	hes family bHLH transcription factor 2	16
HES3	hes family bHLH transcription factor 3	16
HES4	hes family bHLH transcription factor 4	16
HES5	hes family bHLH transcription factor 5	16
HEXB	hexosaminidase subunit beta	20
HEXIM1	HEXIM P-TEFb complex subunit 1	19
HEXIM2	HEXIM P-TEFb complex subunit 2	19
HEY1	hes related family bHLH transcription factor with YRPW motif 1	14
HHIPL2	HHIP like 2	16
HHLA1	HERV-H LTR-associating 1	14
HIBCH	3-hydroxyisobutyryl-CoA hydrolase	2
HIGD1B	HIG1 hypoxia inducible domain family member 1B	19
HILPDA	hypoxia inducible lipid droplet associated	4
HIP1	huntingtin interacting protein 1	25
HIPK1	homeodomain interacting protein kinase 1	3
HIPK4	homeodomain interacting protein kinase 4	18
HIST1H4D	histone cluster 1, H4d	29
HMCES	5-hydroxymethylcytosine binding, ES cell specific	22
HMCN1	hemicentin 1	16
HMGB1	high mobility group box 1	12
HMGCL	3-hydroxy-3-methylglutaryl-CoA lyase	2
HMGCS1	3-hydroxy-3-methylglutaryl-CoA synthase 1	20
HMMR	hyaluronan mediated motility receptor	7
HNRNPL	heterogeneous nuclear ribonucleoprotein L	18
HNRNPR	heterogeneous nuclear ribonucleoprotein R	2
HNRNPU	heterogeneous nuclear ribonucleoprotein U	16
HNRNPUL2	heterogeneous nuclear ribonucleoprotein U like 2	29
HOOK3	hook microtubule tethering protein 3	27
HPCAL1	hippocalcin like 1	11
HPS5	HPS5 biogenesis of lysosomal organelles complex 2 subunit 2	29
HRASLS		1
HRC	histidine rich calcium binding protein	18
HS2ST1	heparan sulfate 2-O-sulfotransferase 1	3
HS3ST2	heparan sulfate-glucosamine 3-sulfotransferase 2	25
HSBP1	heat shock factor binding protein 1	18
HSD17B14	hydroxysteroid 17-beta dehydrogenase 14	18
HSD17B2	hydroxysteroid 17-beta dehydrogenase 2	18
HSD17B6	hydroxysteroid (17-beta) dehydrogenase 6	5
HSDL1	hydroxysteroid dehydrogenase like 1	18
HSF2	heat shock transcription factor 2	9
HSF2BP	heat shock transcription factor 2 binding protein	1
HSP90AB1	heat shock protein 90 alpha family class B member 1	23
HSPA2	heat shock protein family A (Hsp70) member 2	10
HSPB1	heat shock protein family B (small) member 1	25
HSPBP1	HSPA (Hsp70) binding protein 1	18
HSPH1	heat shock protein family H (Hsp110) member 1	12
HTATIP2	HIV-1 Tat interactive protein 2	29
HTR1D	5-hydroxytryptamine receptor 1D	2
HTR2A	5-hydroxytryptamine receptor 2A	12
IAH1	isoamyl acetate hydrolyzing esterase 1 (putative)	11
ICMT	isoprenylcysteine carboxyl methyltransferase	16
ID2	inhibitor of DNA binding 2	11
ID3	inhibitor of DNA binding 3	2
IER5	immediate early response 5	16
IFITM10	interferon induced transmembrane protein 10	29
IFNL3	interferon lambda 3	18
IFNLR1	interferon lambda receptor 1	2
IGF2	insulin like growth factor 2	29
IGFBP4	insulin like growth factor binding protein 4	19
IGHMBP2	immunoglobulin mu DNA binding protein 2	29
IGSF22	immunoglobulin superfamily member 22	29
IGSF6	immunoglobulin superfamily member 6	25
IGSF9B	immunoglobulin superfamily member 9B	29
IK	IK cytokine	7
IKBKB	inhibitor of nuclear factor kappa B kinase subunit beta	27
IL11	interleukin 11	18
IL-15L	interleukin 15-like	18
IL18BP	interleukin 18 binding protein	15
IL22RA1	interleukin 22 receptor subunit alpha 1	2
IL23A	interleukin 23 subunit alpha	5
IL7	interleukin 7	14
ILDR1	immunoglobulin like domain containing receptor 1	1
IMPDH1	inosine monophosphate dehydrogenase 1	4
INAFM1	InaF motif containing 1	18
INCENP	inner centromere protein	29
INKA2	inka box actin regulator 2	3
INPP1	inositol polyphosphate-1-phosphatase	2
INS	insulin	29
INSIG2	insulin induced gene 2	2
INSM1	INSM transcriptional repressor 1	13
INTS11	integrator complex subunit 11	16
INTS15	integrator complex subunit 15	25
INTS5	integrator complex subunit 5	29
INTS6	integrator complex subunit 6	12
IQCB1	IQ motif containing B1	1
IQCK	IQ motif containing K	25
IQSEC1	IQ motif and Sec7 domain ArfGEF 1	22
IRF2BPL	interferon regulatory factor 2 binding protein like	10
IRF5	interferon regulatory factor 5	4
IRF7	interferon regulatory factor 7	29
ISG15	ISG15 ubiquitin like modifier	16
ISM2	isthmin 2	10
ISOC2	isochorismatase domain containing 2	18
ISY1	ISY1 spliceosome associated protein	22
ITGA4	integrin subunit alpha 4	2
ITGA6	integrin subunit alpha 6	2
ITGB1BP1	integrin subunit beta 1 binding protein 1	11
ITGB3	integrin subunit beta 3	19
ITM2B	integral membrane protein 2B	12
ITPKB	inositol-trisphosphate 3-kinase B	16
ITPKC	inositol-trisphosphate 3-kinase C	18
ITPRID2	ITPR interacting domain containing 2	2
ITPRIPL2	ITPRIP like 2	25
IVNS1ABP	influenza virus NS1A binding protein	16
IWS1	interacts with SUPT6H, CTD assembly factor 1	2
IZUMO1	izumo sperm-oocyte fusion 1	18
JAM3	junctional adhesion molecule 3	29
KANSL1	KAT8 regulatory NSL complex subunit 1	19
KARS1	lysyl-tRNA synthetase 1	18
KASH5	KASH domain containing 5	18
KAT14	lysine acetyltransferase 14	13
KAT5	lysine acetyltransferase 5	29
KAT6A	lysine acetyltransferase 6A	27
KATNAL1	katanin catalytic subunit A1 like 1	12
KAZN	kazrin, periplakin interacting protein	16
KBTBD12	kelch repeat and BTB domain containing 12	22
KBTBD6	kelch repeat and BTB domain containing 6	12
KBTBD7	kelch repeat and BTB domain containing 7	12
KBTBD8	kelch repeat and BTB domain containing 8	22
KCNA7	potassium voltage-gated channel subfamily A member 7	18
KCNAB2	potassium voltage-gated channel subfamily A regulatory beta subunit 2	16
KCND3	potassium voltage-gated channel subfamily D member 3	3
KCNF1	potassium voltage-gated channel modifier subfamily F member 1	11
KCNG4	potassium voltage-gated channel modifier subfamily G member 4	18
KCNH2	potassium voltage-gated channel subfamily H member 2	4
KCNH6	potassium voltage-gated channel subfamily H member 6	19
KCNJ14	potassium inwardly rectifying channel subfamily J member 14	18
KCNK10	potassium two pore domain channel subfamily K member 10	10
KCNK2	potassium two pore domain channel subfamily K member 2	16
KCNK4	potassium two pore domain channel subfamily K member 4	29
KCNK7	potassium two pore domain channel subfamily K member 7	29
KCNMA1	potassium calcium-activated channel subfamily M alpha 1	28
KCNQ1	potassium voltage-gated channel subfamily Q member 1	29
KCNQ3	potassium voltage-gated channel subfamily Q member 3	14
KCNRG	potassium channel regulator	12
KCP	kielin cysteine rich BMP regulator	4
KCTD4	potassium channel tetramerization domain containing 4	12
KDELR1	KDEL endoplasmic reticulum protein retention receptor 1	18
KDELR2	KDEL endoplasmic reticulum protein retention receptor 2	25
KDM1A	lysine demethylase 1A	2
KDM2A	lysine demethylase 2A	29
KIAA0040	KIAA0040	16
KIAA0408	KIAA0408	9
KIAA0930	KIAA0930	5
KIAA1614	KIAA1614	16
KIAA2013	KIAA2013 ortholog	16
KIDINS220	kinase D interacting substrate 220	11
KIF18B	kinesin family member 18B	19
KIF26B	kinesin family member 26B	16
KIF28	kinesin family member 28	16
KIFAP3	kinesin associated protein 3	16
KIZ	kizuna centrosomal protein	13
KL	klotho	12
KLC2	kinesin light chain 2	29
KLC4	kinesin light chain 4	23
KLF11	KLF transcription factor 11	11
KLHDC3	kelch domain containing 3	23
KLHL17	kelch like family member 17	16
KLHL2	kelch like family member 2	17
KLHL20	kelch like family member 20	16
KLHL21	kelch like family member 21	16
KLHL23	kelch like family member 23	2
KLHL38	kelch like family member 38	14
KLHL41	kelch like family member 41	2
KMO	kynurenine 3-monooxygenase	16
KMT5B	lysine methyltransferase 5B	29
KMT5C	lysine methyltransferase 5C	18
KNOP1	lysine rich nucleolar protein 1	25
KPNA1	karyopherin subunit alpha 1	1
KPNA3	karyopherin subunit alpha 3	12
KPNB1	karyopherin subunit beta 1	19
KPTN	kaptin, actin binding protein	18
KRBA1	KRAB-A domain containing 1	4
KRT10	keratin 10	19
KRT12	keratin 12	19
KRT20	keratin 20	19
KRT222	keratin 222	19
KRT23	keratin 23	19
KRT24	keratin 24	19
KRT25	keratin 25	19
KRT26	keratin 26	19
KRT27	keratin 27	19
KRT28	keratin 28	19
KRT39	keratin 39	19
KRT40	keratin 40	19
KRTAP1-1	keratin associated protein 1-1	19
KRTAP2-1	keratin associated protein 2-1	19
KRTAP3-1	keratin associated protein 3-1	19
KRTAP3-3	keratin associated protein 3-3	19
KRTAP4-7	keratin associated protein 4-7	19
LACC1	laccase domain containing 1	12
LACTBL1	lactamase beta like 1	2
LAMC1	laminin subunit gamma 1	16
LAMC2	laminin subunit gamma 2	16
LAMTOR1	late endosomal/lysosomal adaptor, MAPK and MTOR activator 1	15
LARP7	La ribonucleoprotein 7, transcriptional regulator	6
LBHD1	LBH domain containing 1	29
LBR	lamin B receptor	16
LCP1	lymphocyte cytosolic protein 1	12
LDAF1	lipid droplet assembly factor 1	25
LDB3	LIM domain binding 3	28
LDHA	lactate dehydrogenase A	29
LDHC	lactate dehydrogenase C	29
LDHD	lactate dehydrogenase D	18
LEFTY2	left-right determination factor 2	16
LEP	leptin	4
LEUTX	leucine twenty homeobox	18
LGALS12	galectin 12	29
LGALS4	galectin 4	18
LGALS7	galectin 7	18
LGALS7B	lectin, galactoside-binding, soluble, 7B	18
LHB	luteinizing hormone subunit beta	18
LHFPL6	LHFPL tetraspan subfamily member 6	12
LHX4	LIM homeobox 4	16
LIG1	DNA ligase 1	18
LIMD2	LIM domain containing 2	19
LIMK1	LIM domain kinase 1	25
LIMS2	LIM zinc finger domain containing 2	2
LIN7B	lin-7 homolog B, crumbs cell polarity complex component	18
LIN9	lin-9 DREAM MuvB core complex component	16
LIX1	limb and CNS expressed 1	7
LMOD3	leiomodin 3	22
LMTK2	lemur tyrosine kinase 2	25
LMTK3	lemur tyrosine kinase 3	18
LNPEP	leucyl and cystinyl aminopeptidase	7
LNX2	ligand of numb-protein X 2	12
LPAR6	lysophosphatidic acid receptor 6	12
LPIN1	lipin 1	11
LPXN	leupaxin	15
LRATD2	LRAT domain containing 2	14
LRCH1	leucine rich repeats and calponin homology domain containing 1	12
LRFN1	leucine rich repeat and fibronectin type III domain containing 1	18
LRFN4	leucine rich repeat and fibronectin type III domain containing 4	29
LRIG1	leucine rich repeats and immunoglobulin like domains 1	22
LRIG2	leucine rich repeats and immunoglobulin like domains 2	3
LRMDA	leucine rich melanocyte differentiation associated	28
LRP1	LDL receptor related protein 1	5
LRP2	LDL receptor related protein 2	2
LRP5	LDL receptor related protein 5	29
LRRC10B	leucine rich repeat containing 10B	29
LRRC15	leucine rich repeat containing 15	1
LRRC20	leucine rich repeat containing 20	28
LRRC38	leucine rich repeat containing 38	16
LRRC4	leucine rich repeat containing 4	4
LRRC46	leucine rich repeat containing 46	19
LRRC47	leucine rich repeat containing 47	16
LRRC51	leucine rich repeat containing 51	15
LRRC61	leucine rich repeat containing 61	4
LRRC63	leucine rich repeat containing 63	12
LRRC73	leucine rich repeat containing 73	23
LRRC74A	leucine rich repeat containing 74A	10
LRRN4CL	LRRN4 C-terminal like	29
LRWD1	leucine rich repeats and WD repeat domain containing 1	25
LSP1	lymphocyte specific protein 1	29
LTBP3	latent transforming growth factor beta binding protein 3	29
LTBP4	latent transforming growth factor beta binding protein 4	18
LTO1	LTO1 maturation factor of ABCE1	29
LUZP1	leucine zipper protein 1	2
LUZP2	leucine zipper protein 2	29
LY86	lymphocyte antigen 86	23
LYN	LYN proto-oncogene, Src family tyrosine kinase	14
LYPD8	LY6/PLAUR domain containing 8	7
LYPLA1	lysophospholipase 1	14
LYPLA2	lysophospholipase 2	2
LYRM1	LYR motif containing 1	25
LYRM4	LYR motif containing 4	23
LYSMD3	LysM domain containing 3	7
LYZL6	lysozyme like 6	19
MAB21L1	mab-21 like 1	12
MACROD1	mono-ADP ribosylhydrolase 1	29
MACROH2A2	macroH2A.2 histone	28
MAD2L1BP	MAD2L1 binding protein	23
MAD2L2	mitotic arrest deficient 2 like 2	16
MAF	MAF bZIP transcription factor	18
MAGI1	membrane associated guanylate kinase, WW and PDZ domain containing 1	22
MAGI3	membrane associated guanylate kinase, WW and PDZ domain containing 3	3
MAJIN	membrane anchored junction protein	29
MAMSTR	MEF2 activating motif and SAP domain containing transcriptional regulator	18
MAP1LC3C	microtubule associated protein 1 light chain 3 gamma	16
MAP3K10	mitogen-activated protein kinase kinase kinase 10	18
MAP3K11	mitogen-activated protein kinase kinase kinase 11	29
MAP3K14	mitogen-activated protein kinase kinase kinase 14	19
MAP3K2	mitogen-activated protein kinase kinase kinase 2	2
MAP3K20	mitogen-activated protein kinase kinase kinase 20	2
MAP3K3	mitogen-activated protein kinase kinase kinase 3	19
MAP4K2	mitogen-activated protein kinase kinase kinase kinase 2	29
MAPT	microtubule associated protein tau	19
MARCHF10	membrane associated ring-CH-type finger 10	19
MARCO	macrophage receptor with collagenous structure	2
MARF1	meiosis regulator and mRNA stability factor 1	25
MARK2	microtubule affinity regulating kinase 2	29
MASP2	MBL associated serine protease 2	16
MAT2B	methionine adenosyltransferase 2B	7
MB21D2	Mab-21 domain containing 2	1
MBLAC2	metallo-beta-lactamase domain containing 2	7
MBOAT2	membrane bound O-acyltransferase domain containing 2	11
MBTPS1	membrane bound transcription factor peptidase, site 1	18
MCM2	minichromosome maintenance complex component 2	22
MCM4	minichromosome maintenance complex component 4	14
MCMDC2	minichromosome maintenance domain containing 2	14
MCTP1	multiple C2 and transmembrane domain containing 1	7
MDH2	malate dehydrogenase 2	25
ME1	malic enzyme 1	9
MEA1	male-enhanced antigen 1	23
MED19	mediator complex subunit 19	15
MED23	mediator complex subunit 23	9
MED24	mediator complex subunit 24	19
MED29	mediator complex subunit 29	18
MED4	mediator complex subunit 4	12
MEDAG	mesenteric estrogen dependent adipogenesis	12
MEF2C	myocyte enhancer factor 2C	7
MEGF6	multiple EGF like domains 6	16
MEIOC	meiosis specific with coiled-coil domain	19
MEIS2	Meis homeobox 2	10
MEIS3	Meis homeobox 3	18
MEN1	menin 1	29
METAP1D	methionyl aminopeptidase type 1D, mitochondrial	2
METTL13	methyltransferase 13, eEF1A lysine and N-terminal methyltransferase	16
METTL18	methyltransferase like 18	16
METTL27	methyltransferase like 27	25
METTL2A	methyltransferase 2A, tRNA N3-cytidine	19
METTL5	methyltransferase 5, N6-adenosine	2
METTL9	methyltransferase like 9	25
MFN2	mitofusin 2	16
MFSD6	major facilitator superfamily domain containing 6	2
MGC133636	cystatin SC	13
MGC137030	uncharacterized protein MGC137030	7
MGC157405	pregnancy-associated glycoprotein	29
MGC157408	pregnancy-associated glycoprotein	29
MGLL	monoglyceride lipase	22
MGME1	mitochondrial genome maintenance exonuclease 1	13
MIA	MIA SH3 domain containing	18
MIA3	MIA SH3 domain ER export factor 3	16
MIB2	MIB E3 ubiquitin protein ligase 2	16
MIIP	migration and invasion inhibitory protein	16
MIP	major intrinsic protein of lens fiber	5
MIR10161	microRNA mir-10161	25
MIR10177	microRNA mir-10177	12
MIR10181	microRNA mir-10181	2
MIR11973	microRNA mir-11973	13
MIR11974	microRNA mir-11974	16
MIR11975	microRNA mir-11975	16
MIR12004	microRNA mir-12004	20
MIR12008	microRNA mir-12008	16
MIR12020	microRNA mir-12020	2
MIR12023	microRNA mir-12023	29
MIR12034	microRNA mir-12034	13
MIR12044	microRNA mir-12044	12
MIR12050	microRNA mir-12050	16
MIR12052	microRNA mir-12052	25
MIR12054	microRNA mir-12054	5
MIR12057	microRNA mir-12057	18
MIR1249	microRNA mir-1249	5
MIR129-1	microRNA mir-129-1	4
MIR130A	microRNA mir-130a	15
MIR146A	microRNA mir-146a	7
MIR147	microRNA mir-147	10
MIR148C	microRNA mir-148c	19
MIR152	microRNA mir-152	19
MIR15A	microRNA mir-15a	12
MIR16A	microRNA mir-16a	12
MIR1843	microRNA mir-1843	4
MIR192	microRNA mir-192	29
MIR193B	microRNA mir-193b	25
MIR194-2	microRNA mir-194-2	29
MIR194B-2	microRNA mir-194b-2	29
MIR199A-1	microRNA mir-199a-1	16
MIR200A	microRNA mir-200a	16
MIR200B	microRNA mir-200b	16
MIR214	microRNA mir-214	16
MIR2284AA-1	microRNA mir-2284aa-1	11
MIR2284H	microRNA mir-2284h	5
MIR2285AA	microRNA mir-2285aa	2
MIR2285AL	microRNA mir-2285al	18
MIR2285AV	microRNA mir-2285av	12
MIR2285AX-1	microRNA mir-2285ax-1	13
MIR2285AX-3	microRNA mir-2285ax-3	10
MIR2285BA-1	microRNA mir-2285ba-1	28
MIR2285CB	microRNA mir-2285cb	19
MIR2285CC	microRNA mir-2285cc	13
MIR2285CL	microRNA mir-2285cl	28
MIR2285CQ	microRNA mir-2285cq	10
MIR2285CU	microRNA mir-2285cu	12
MIR2285CV-2	microRNA mir-2285cv-2	16
MIR2285CZ	microRNA mir-2285cz	16
MIR2285DL-1	microRNA mir-2285dl-1	10
MIR2285H	microRNA mir-2285h	12
MIR2285J-1	microRNA mir-2285j-1	17
MIR2285K-4	microRNA mir-2285k-4	26
MIR2285O-1	microRNA mir-2285o-1	12
MIR2285O-2	microRNA mir-2285o-2	12
MIR2285O-5	microRNA mir-2285o-5	5
MIR2285R	microRNA mir-2285r	29
MIR2285X	microRNA mir-2285x	16
MIR2291	microRNA mir-2291	10
MIR2298	microRNA mir-2298	11
MIR2299	microRNA mir-2299	12
MIR2300A	microRNA mir-2300a	12
MIR2300B	microRNA mir-2300b	12
MIR2305	microRNA mir-2305	13
MIR2310	microRNA mir-2310	14
MIR2317	microRNA mir-2317	15
MIR2320	microRNA mir-2320	16
MIR2330	microRNA mir-2330	18
MIR2340	microRNA mir-2340	19
MIR2343	microRNA mir-2343	19
MIR2350	microRNA mir-2350	2
MIR2352	microRNA mir-2352	2
MIR2353	microRNA mir-2353	2
MIR2374	microRNA mir-2374	22
MIR2384	microRNA mir-2384	25
MIR2388	microRNA mir-2388	25
MIR2405	microRNA mir-2405	29
MIR2406	microRNA mir-2406	29
MIR2407	microRNA mir-2407	29
MIR2408	microRNA mir-2408	29
MIR2409	microRNA mir-2409	29
MIR2410	microRNA mir-2410	29
MIR2422	microRNA mir-2422	4
MIR2431	microRNA mir-2431	5
MIR2432	microRNA mir-2432	5
MIR2433	microRNA mir-2433	5
MIR2443	microRNA mir-2443	5
MIR2462	microRNA mir-2462	7
MIR2463	microRNA mir-2463	7
MIR2464	microRNA mir-2464	7
MIR2478	microRNA mir-2478	9
MIR2883	microRNA mir-2883	18
MIR2885	microRNA mir-2885	29
MIR2890	microRNA mir-2890	25
MIR2896	microRNA mir-2896	16
MIR302A	microRNA mir-302a	6
MIR302B	microRNA mir-302b	6
MIR302C	microRNA mir-302c	6
MIR302D	microRNA mir-302d	6
MIR3120	microRNA mir-3120	16
MIR3432A-2	microRNA mir-3432a-2	25
MIR346	microRNA mir-346	28
MIR3596	microRNA mir-3596	5
MIR3613A	microRNA mir-3613a	12
MIR3613B	microRNA mir-3613b	12
MIR365-1	microRNA mir-365-1	25
MIR3660	microRNA mir-3660	7
MIR367	microRNA mir-367	6
MIR429	microRNA mir-429	16
MIR449D	microRNA mir-449d	29
MIR483	microRNA mir-483	29
MIR484	microRNA mir-484	25
MIR486	microRNA mir-486	27
MIR488	microRNA mir-488	16
MIR551A	microRNA mir-551a	16
MIR562	microRNA mir-562	25
MIR584-4	microRNA mir-584-4	22
MIR584-6	microRNA mir-584-6	20
MIR584-7	microRNA mir-584-7	29
MIR6525	microRNA mir-6525	4
MIR669	microRNA mir-669	16
MIR677	microRNA mir-677	5
MIR7180	microRNA mir-7180	16
MIR759	microRNA mir-759	12
MIR7691	microRNA mir-7691	7
MIR7860	microRNA mir-7860	12
MIR7864	microRNA mir-7864	29
MIR7865	microRNA mir-7865	18
MIR8549	microRNA mir-8549	7
MIR9-2	microRNA mir-9-2	7
MIR935	microRNA mir-935	18
MIRLET7A-3	microRNA let-7a-3	5
MIRLET7B	microRNA let-7b	5
MISFA	mitochondrial sheath formation associated	29
MIXL1	Mix paired-like homeobox	16
MLNR	motilin receptor	12
MLXIPL	MLX interacting protein like	25
MLYCD	malonyl-CoA decarboxylase	18
MMD2	monocyte to macrophage differentiation associated 2	25
MMEL1	membrane metalloendopeptidase like 1	16
MMP23	matrix metallopeptidase 23	16
MMRN2	multimerin 2	28
MND1	meiotic nuclear divisions 1	17
MOB2	MOB kinase activator 2	29
MON1B	MON1 homolog B, secretory trafficking associated	18
MORN1	MORN repeat containing 1	16
MOS	MOS proto-oncogene, serine/threonine kinase	14
MOSMO	modulator of smoothened	25
MOV10	Mov10 RISC complex RNA helicase	3
MOXD1	monooxygenase DBH like 1	9
MPHOSPH6	M-phase phosphoprotein 6	18
MPV17L	MPV17 mitochondrial inner membrane protein like	25
MR1	major histocompatibility complex, class I-related	16
MRC2	mannose receptor C type 2	19
MRGPRF	MAS related GPR family member F	29
MRGPRG	MAS related GPR family member G	29
MRGPRX2	MAS related GPR family member X2	29
MROH9	maestro heat like repeat family member 9	16
MRPL10	mitochondrial ribosomal protein L10	19
MRPL11	mitochondrial ribosomal protein L11	29
MRPL14	mitochondrial ribosomal protein L14	23
MRPL15	mitochondrial ribosomal protein L15	14
MRPL2	mitochondrial ribosomal protein L2	23
MRPL20	mitochondrial ribosomal protein L20	16
MRPL21	mitochondrial ribosomal protein L21	29
MRPL23	mitochondrial ribosomal protein L23	29
MRPL45	mitochondrial ribosomal protein L45	19
MRPL49	mitochondrial ribosomal protein L49	29
MRPS12	mitochondrial ribosomal protein S12	18
MRPS14	mitochondrial ribosomal protein S14	16
MRPS18A	mitochondrial ribosomal protein S18A	23
MRPS28	mitochondrial ribosomal protein S28	14
MRPS31	mitochondrial ribosomal protein S31	12
MRTFB	myocardin related transcription factor B	25
MS4A10	membrane spanning 4-domains A10	29
MS4A15	membrane spanning 4-domains A15	29
MS4A18	membrane spanning 4-domains A18	29
MS4A8	membrane spanning 4-domains A8	29
M-SAA3.2	mammary serum amyloid A3.2	29
MSANTD2	Myb/SANT DNA binding domain containing 2	29
MSANTD5	Myb/SANT DNA binding domain containing 5	7
MSH3	mutS homolog 3	7
MSL1	MSL complex subunit 1	19
MSMO1	methylsterol monooxygenase 1	17
MSTN	myostatin	2
MSX2	msh homeobox 2	20
MTA2	metastasis associated 1 family member 2	29
MTCL3	MTCL family member 3	9
MTHFD1	methylenetetrahydrofolate dehydrogenase, cyclohydrolase and formyltetrahydrofolate synthetase 1	10
MTHFR	methylenetetrahydrofolate reductase	16
MTIF3	mitochondrial translational initiation factor 3	12
MTOR	mechanistic target of rapamycin kinase	16
MTRF1	mitochondrial translation release factor 1	12
MTSS1	MTSS I-BAR domain containing 1	14
MTUS2	microtubule associated scaffold protein 2	12
MUC2	mucin 2, oligomeric mucus/gel-forming	29
MUC5AC	mucin 5AC, oligomeric mucus/gel-forming	29
MUC5B	mucin 5B, oligomeric mucus/gel-forming	29
MUS81	MUS81 structure-specific endonuclease subunit	29
MXRA8	matrix remodeling associated 8	16
MYADM	myeloid associated differentiation marker	18
MYBL1	MYB proto-oncogene like 1	14
MYC	MYC proto-oncogene, bHLH transcription factor	14
MYH11	myosin heavy chain 11	25
MYL10	myosin light chain 10	25
MYL4	myosin light chain 4	19
MYL6	myosin light chain 6	5
MYL6B	myosin light chain 6B	5
MYMX	myomixer, myoblast fusion factor	23
MYO1A	myosin IA	5
MYO1D	myosin ID	19
MYO3B	myosin IIIB	2
MYO7B	myosin VIIB	2
MYOC	myocilin	16
MYOCOS	myocilin opposite strand	16
MYOM3	myomesin 3	2
MYRF	myelin regulatory factor	29
N4BP2L1	NEDD4 binding protein 2 like 1	12
N4BP2L2	NEDD4 binding protein 2 like 2	12
NAA16	N-alpha-acetyltransferase 16, NatA auxiliary subunit	12
NAA20	N-alpha-acetyltransferase 20, NatB catalytic subunit	13
NAA40	N-alpha-acetyltransferase 40, NatD catalytic subunit	29
NAALADL1	N-acetylated alpha-linked acidic dipeptidase like 1	29
NAB1	NGFI-A binding protein 1	2
NAB2	NGFI-A binding protein 2	5
NABP2	nucleic acid binding protein 2	5
NACA	nascent polypeptide associated complex subunit alpha	5
NADK	NAD kinase	16
NADSYN1	NAD synthetase 1	29
NAP1L4	nucleosome assembly protein 1 like 4	29
NAPA	NSF attachment protein alpha	18
NAPB	NSF attachment protein beta	13
NAT14	N-acetyltransferase 14 (putative)	18
NAV2	neuron navigator 2	29
NBEA	neurobeachin	12
NCCRP1	NCCRP1, F-box associated domain containing	18
NCF2	neutrophil cytosolic factor 2	16
NCMAP	non-compact myelin associated protein	2
NCOA3	nuclear receptor coactivator 3	13
NCOA5	nuclear receptor coactivator 5	13
NDE1	nudE neurodevelopment protein 1	25
NDUFA2	NADH:ubiquinone oxidoreductase subunit A2	7
NDUFA4	NDUFA4 mitochondrial complex associated	4
NDUFA4L2	NDUFA4 mitochondrial complex associated like 2	5
NDUFAB1	NADH:ubiquinone oxidoreductase subunit AB1	25
NDUFB9	NADH:ubiquinone oxidoreductase subunit B9	14
NDUFS8	NADH:ubiquinone oxidoreductase core subunit S8	29
NDUFV1	NADH:ubiquinone oxidoreductase core subunit V1	29
NDUFV3	NADH:ubiquinone oxidoreductase subunit V3	1
NECAB2	N-terminal EF-hand calcium binding protein 2	18
NEK3	NIMA related kinase 3	12
NEK5	NIMA related kinase 5	12
NELL1	neural EGFL like 1	29
NEMP1	nuclear envelope integral membrane protein 1	5
NEMP2	nuclear envelope integral membrane protein 2	2
NETO1	neuropilin and tolloid like 1	24
NEUROD1	neuronal differentiation 1	2
NEUROG2	neurogenin 2	6
NFE2L1	NFE2 like bZIP transcription factor 1	19
NFKBIB	NFKB inhibitor beta	18
NFKBIE	NFKB inhibitor epsilon	23
NFRKB	nuclear factor related to kappaB binding protein	29
NGB	neuroglobin	10
NHLRC3	NHL repeat containing 3	12
NIBAN1	niban apoptosis regulator 1	16
NIM1K	NIM1 serine/threonine protein kinase	20
NIPAL3	NIPA like domain containing 3	2
NKAIN2	sodium/potassium transporting ATPase interacting 2	9
NKX2-2	NK2 homeobox 2	13
NKX2-4	NK2 homeobox 4	13
NKX6-3	NK6 homeobox 3	27
NLRP2	NLR family pyrin domain containing 2	18
NLRP9	NLR family pyrin domain containing 9	18
NME7	NME/NM23 family member 7	16
NMNAT2	nicotinamide nucleotide adenylyltransferase 2	16
NMT1	N-myristoyltransferase 1	19
NNT	nicotinamide nucleotide transhydrogenase	20
NOC2L	NOC2 like nucleolar associated transcriptional repressor	16
NODAL	nodal growth differentiation factor	28
NOL10	nucleolar protein 10	11
NOL9	nucleolar protein 9	16
NOP53	NOP53 ribosome biogenesis factor	18
NOS3	nitric oxide synthase 3	4
NOSTRIN	nitric oxide synthase trafficking	2
NOVA1	NOVA alternative splicing regulator 1	21
NOXRED1	NADP dependent oxidoreductase domain containing 1	10
NPAS1	neuronal PAS domain protein 1	18
NPAS4	neuronal PAS domain protein 4	29
NPBWR1	neuropeptides B and W receptor 1	14
NPEPPS	aminopeptidase puromycin sensitive	19
NPFFR1	neuropeptide FF receptor 1	28
NPHP4	nephrocystin 4	16
NPHS2	NPHS2 stomatin family member, podocin	16
NPL	N-acetylneuraminate pyruvate lyase	16
NPPA	natriuretic peptide A	16
NPPB	natriuretic peptide B	16
NR1D1	nuclear receptor subfamily 1 group D member 1	19
NR2F1	nuclear receptor subfamily 2 group F member 1	7
NRGN	neurogranin	29
NRN1	neuritin 1	23
NRXN2	neurexin 2	29
NRXN3	neurexin 3	10
NSA2	NSA2 ribosome biogenesis homolog (S. cerevisiae)	20
NSF	N-ethylmaleimide sensitive factor, vesicle fusing ATPase	19
NSG2	neuronal vesicle trafficking associated 2	20
NSMAF	neutral sphingomyelinase activation associated factor	14
NSMCE2	NSE2 (MMS21) homolog, SMC5-SMC6 complex SUMO ligase	14
NSUN5	NOP2/Sun RNA methyltransferase 5	25
NTAN1	N-terminal asparagine amidase	25
NTAQ1	N-terminal glutamine amidase 1	14
NTF4	neurotrophin 4	18
NTM	neurotrimin	29
NTMT2	N-terminal Xaa-Pro-Lys N-methyltransferase 2	16
NTN5	netrin 5	18
NTSR2	neurotensin receptor 2	11
NUCB1	nucleobindin 1	18
NUDCD2	NudC domain containing 2	7
NUDT15	nudix hydrolase 15	12
NUDT22	nudix hydrolase 22	29
NUDT7	nudix hydrolase 7	18
NUDT8	nudix hydrolase 8	29
NUFIP1	nuclear FMR1 interacting protein 1	12
NUMA1	nuclear mitotic apparatus protein 1	15
NUMBL	NUMB like endocytic adaptor protein	18
NUP210	nucleoporin 210	22
NUP50	nucleoporin 50	5
NUP98	nucleoporin 98 and 96 precursor	15
NVL	nuclear VCP like	16
NXF1	nuclear RNA export factor 1	29
NXPH4	neurexophilin 4	5
NXT1	nuclear transport factor 2 like export factor 1	13
OC90	otoconin 90	14
OCM	oncomodulin	25
OCSTAMP	osteoclast stimulatory transmembrane protein	13
ODAD1	outer dynein arm docking complex subunit 1	18
ODC1	ornithine decarboxylase 1	11
ODF2L	outer dense fiber of sperm tails 2 like	3
ODR4	odr-4 GPCR localization factor homolog	16
OLFM4	olfactomedin 4	12
OLFML3	olfactomedin like 3	3
OPA1	OPA1 mitochondrial dynamin like GTPase	1
OPCML	opioid binding protein/cell adhesion molecule like	29
OPN1SW	opsin 1, short wave sensitive	4
OPN3	opsin 3	16
OPN4	opsin 4	28
OPRK1	opioid receptor kappa 1	14
ORAI2	ORAI calcium release-activated calcium modulator 2	25
ORMDL1	ORMDL sphingolipid biosynthesis regulator 1	2
OSBPL5	oxysterol binding protein like 5	29
OSBPL7	oxysterol binding protein like 7	19
OSGEPL1	O-sialoglycoprotein endopeptidase like 1	2
OSGIN1	oxidative stress induced growth inhibitor 1	18
OTOA	otoancorin	25
OTUB1	OTU deubiquitinase, ubiquitin aldehyde binding 1	29
OVGP1	oviductal glycoprotein 1	3
OVOL1	ovo like transcriptional repressor 1	29
OVOL2	ovo like zinc finger 2	13
OXCT1	3-oxoacid CoA-transferase 1	20
PACS1	phosphofurin acidic cluster sorting protein 1	29
PAF1	PAF1 homolog, Paf1/RNA polymerase II complex component	18
PAG10	pregnancy-associated glycoprotein 10	29
PAG11	pregnancy-associated glycoprotein 11	29
PAG12	pregnancy-associated glycoprotein 12	29
PAG14	pregnancy-associated glycoprotein 14	29
PAG15	pregnancy-associated glycoprotein 15	29
PAG16	pregnancy-associated glycoprotein 16	29
PAG17	pregnancy-associated glycoprotein 17	29
PAG18	pregnancy-associated glycoprotein 18	29
PAG19	pregnancy-associated glycoprotein 19	29
PAG2	pregnancy-associated glycoprotein 2	29
PAG20	pregnancy-associated glycoprotein 20	29
PAG21	pregnancy-associated glycoprotein 21	29
PAG3	pregnancy-associated glycoprotein 3	29
PAG4	pregnancy-associated glycoprotein 4	29
PAG5	pregnancy-associated glycoprotein 5	29
PAG6	pregnancy-associated glycoprotein 6	29
PAG7	pregnancy-associated glycoprotein 7	29
PAG8	pregnancy-associated glycoprotein 8	29
PAG9	pregnancy-associated glycoprotein 9	29
PAIP1	poly(A) binding protein interacting protein 1	20
PAK4	p21 (RAC1) activated kinase 4	18
PALB2	partner and localizer of BRCA2	25
PALD1	phosphatase domain containing paladin 1	28
PAN2	poly(A) specific ribonuclease subunit PAN2	5
PAN3	poly(A) specific ribonuclease subunit PAN3	12
PANK4	pantothenate kinase 4 (inactive)	16
PANX3	pannexin 3	29
PAPOLB	poly(A) polymerase beta	25
PAPPA2	pappalysin 2	16
PARN	poly(A)-specific ribonuclease	25
PARP1	poly(ADP-ribose) polymerase 1	16
PARP14	poly(ADP-ribose) polymerase family member 14	1
PARP9	poly(ADP-ribose) polymerase family member 9	1
PAX1	paired box 1	13
PAX4	paired box 4	4
PC	pyruvate carboxylase	29
PCBD1	pterin-4 alpha-carbinolamine dehydratase 1	28
PCDH8	protocadherin 8	12
PCDHA13	protocadherin alpha 13	7
PCDHB1	protocadherin beta 1	7
PCDHB11	protocadherin beta 11	7
PCDHGA2	protocadherin gamma subfamily A, 2	7
PCDHGA8	protocadherin gamma subfamily A, 8	7
PCDHGB4	protocadherin gamma subfamily B, 4	7
PCMTD1	protein-L-isoaspartate (D-aspartate) O-methyltransferase domain containing 1	14
PCNX3	pecanex 3	29
PCSK1	proprotein convertase subtilisin/kexin type 1	7
PDC	phosducin	16
PDE1A	phosphodiesterase 1A	2
PDE9A	phosphodiesterase 9A	1
PDIA4	protein disulfide isomerase family A member 4	4
PDIA6	protein disulfide isomerase family A member 6	11
PDILT	protein disulfide isomerase like, testis expressed	25
PDK1	pyruvate dehydrogenase kinase 1	2
PDPN	podoplanin	16
PDS5B	PDS5 cohesin associated factor B	12
PDX1	pancreatic and duodenal homeobox 1	12
PDXDC1	pyridoxal dependent decarboxylase domain containing 1	25
PDXK	pyridoxal kinase	1
PDZD9	PDZ domain containing 9	25
PELI3	pellino E3 ubiquitin protein ligase family member 3	29
PENK	proenkephalin	14
PERM1	PPARGC1 and ESRR induced regulator, muscle 1	16
PET117	PET117 cytochrome c oxidase chaperone	13
PEX10	peroxisomal biogenesis factor 10	16
PEX2	peroxisomal biogenesis factor 2	14
PGA5	pepsinogen 5, group I (pepsinogen A)	29
PGAP2	post-GPI attachment to proteins 2	15
PGBD2	piggyBac transposable element derived 2	7
PGM3	phosphoglucomutase 3	9
PHF11	PHD finger protein 11	12
PHF13	PHD finger protein 13	16
PHF14	PHD finger protein 14	4
PHF20L1	PHD finger protein 20 like 1	14
PHF21B	PHD finger protein 21B	5
PHLDA2	pleckstrin homology like domain family A member 2	29
PHOSPHO2	phosphatase, orphan 2	2
PHRF1	PHD and ring finger domains 1	29
PHTF1	putative homeodomain transcription factor 1	3
PIDD1	p53-induced death domain protein 1	29
PIGC	phosphatidylinositol glycan anchor biosynthesis class C	16
PITHD1	PITH domain containing 1	2
PITPNM1	phosphatidylinositol transfer protein membrane associated 1	29
PKDREJ	polycystic kidney disease (polycystin) and REJ homolog	5
PKIA	cAMP-dependent protein kinase inhibitor alpha	14
PKIB	cAMP-dependent protein kinase inhibitor beta	9
PKNOX1	PBX/knotted 1 homeobox 1	1
PKNOX2	PBX/knotted 1 homeobox 2	29
PLA2G16	phospholipase A2, group XVI	29
PLA2G4A	phospholipase A2 group IVA	16
PLAAT5	phospholipase A and acyltransferase 5	29
PLAG1	PLAG1 zinc finger	14
PLAT	plasminogen activator, tissue type	27
PLCB3	phospholipase C beta 3	29
PLCD3	phospholipase C delta 3	19
PLCG2	phospholipase C gamma 2	18
PLCH2	phospholipase C eta 2	16
PLD3	phospholipase D family member 3	18
PLD5	phospholipase D family member 5	16
PLEKHA4	pleckstrin homology domain containing A4	18
PLEKHG2	pleckstrin homology and RhoGEF domain containing G2	18
PLEKHG3	pleckstrin homology and RhoGEF domain containing G3	10
PLEKHG5	pleckstrin homology and RhoGEF domain containing G5	16
PLEKHM1	pleckstrin homology and RUN domain containing M1	19
PLEKHM2	pleckstrin homology and RUN domain containing M2	16
PLEKHN1	pleckstrin homology domain containing N1	16
PLK1	polo like kinase 1	25
PLOD1	procollagen-lysine,2-oxoglutarate 5-dioxygenase 1	16
PLXNA1	plexin A1	22
PMS1	PMS1 homolog 1, mismatch repair system component	2
PMS2	PMS1 homolog 2, mismatch repair system component	25
PNPLA2	patatin like phospholipase domain containing 2	29
PNPO	pyridoxamine 5'-phosphate oxidase	19
PNRC2	proline rich nuclear receptor coactivator 2	2
PODXL2	podocalyxin like 2	22
POLA2	DNA polymerase alpha 2, accessory subunit	29
POLB	DNA polymerase beta	27
POLD4	DNA polymerase delta 4, accessory subunit	29
POLH	DNA polymerase eta	23
POLQ	DNA polymerase theta	1
POLR1C	RNA polymerase I and III subunit C	23
POLR1D	RNA polymerase I and III subunit D	12
POLR2G	RNA polymerase II subunit G	29
POLR2J	RNA polymerase II subunit J	25
POLR2L	RNA polymerase II, I and III subunit L	29
POLR3E	RNA polymerase III subunit E	25
POLR3F	RNA polymerase III subunit F	13
POLR3G	RNA polymerase III subunit G	7
POM121C	POM121 transmembrane nucleoporin C	25
POMP	proteasome maturation protein	12
POMT2	protein O-mannosyltransferase 2	10
POR	cytochrome p450 oxidoreductase	25
POSTN	periostin	12
PPA1	inorganic pyrophosphatase 1	28
PPARA	peroxisome proliferator activated receptor alpha	5
PPDPFL	pancreatic progenitor cell differentiation and proliferation factor like	14
PPFIA1	PTPRF interacting protein alpha 1	29
PPFIA3	PTPRF interacting protein alpha 3	18
PPIG	peptidylprolyl isomerase G	2
PPM1J	protein phosphatase, Mg2+/Mn2+ dependent 1J	3
PPP1CA	protein phosphatase 1 catalytic subunit alpha	29
PPP1R12C	protein phosphatase 1 regulatory subunit 12C	18
PPP1R14B	protein phosphatase 1 regulatory inhibitor subunit 14B	29
PPP1R15A	protein phosphatase 1 regulatory subunit 15A	18
PPP1R1C	protein phosphatase 1 regulatory inhibitor subunit 1C	2
PPP1R32	protein phosphatase 1 regulatory subunit 32	29
PPP1R36	protein phosphatase 1 regulatory subunit 36	10
PPP1R3G	protein phosphatase 1 regulatory subunit 3G	23
PPP1R42	protein phosphatase 1 regulatory subunit 42	14
PPP2R3C	protein phosphatase 2 regulatory subunit B''gamma	21
PPP2R5B	protein phosphatase 2 regulatory subunit B'beta	29
PPP2R5D	protein phosphatase 2 regulatory subunit B'delta	23
PPP6R1	protein phosphatase 6 regulatory subunit 1	18
PPP6R3	protein phosphatase 6 regulatory subunit 3	29
PPYR1	pancreatic polypeptide receptor 1	28
PRDM10	PR/SET domain 10	29
PRDM16	PR/SET domain 16	16
PRDM2	PR/SET domain 2	16
PRDX5	peroxiredoxin 5	29
PRDX6	peroxiredoxin 6	16
PREX2	phosphatidylinositol-3,4,5-trisphosphate dependent Rac exchange factor 2	14
PRF1	perforin 1	28
PRG4	proteoglycan 4	16
PRICKLE2	prickle planar cell polarity protein 2	22
PRIM1	DNA primase subunit 1	5
PRKCG	protein kinase C gamma	18
PRKCZ	protein kinase C zeta	16
PRKDC	protein kinase, DNA-activated, catalytic subunit	14
PRKRIP1	PRKR interacting protein 1	25
PRMT3	protein arginine methyltransferase 3	29
PROC	protein C, inactivator of coagulation factors Va and VIIIa	2
PRORP	protein only RNase P catalytic subunit	21
PROSER1	proline and serine rich 1	12
PROX1	prospero homeobox 1	16
PRPF19	pre-mRNA processing factor 19	29
PRPF4B	pre-mRNA processing factor 4B	23
PRR15L	proline rich 15 like	19
PRR33	proline rich 33	29
PRRC2C	proline rich coiled-coil 2C	16
PRRT4	proline rich transmembrane protein 4	4
PRRX1	paired related homeobox 1	16
PRSS35	serine protease 35	9
PRX	periaxin	18
PRXL2B	peroxiredoxin like 2B	16
PSAP	prosaposin	28
PSEN2	presenilin 2	16
PSMA6	proteasome 20S subunit alpha 6	21
PSMC4	proteasome 26S subunit, ATPase 4	18
PSMC5	proteasome 26S subunit, ATPase 5	19
PSMD6	proteasome 26S subunit, non-ATPase 6	22
PTGDR2	prostaglandin D2 receptor 2	29
PTGES3	prostaglandin E synthase 3	5
PTGS2	prostaglandin-endoperoxide synthase 2	16
PTK7	protein tyrosine kinase 7 (inactive)	23
PTPN14	protein tyrosine phosphatase non-receptor type 14	16
PTPN20	protein tyrosine phosphatase non-receptor type 20	28
PTPN21	protein tyrosine phosphatase non-receptor type 21	10
PTPN22	protein tyrosine phosphatase non-receptor type 22	3
PTPN5	protein tyrosine phosphatase non-receptor type 5	29
PTPRCAP	protein tyrosine phosphatase receptor type C associated protein	29
PTPRH	protein tyrosine phosphatase receptor type H	18
PTTG1	PTTG1 regulator of sister chromatid separation, securin	7
PUSL1	pseudouridine synthase like 1	16
PXDC1	PX domain containing 1	23
PYCR2	pyrroline-5-carboxylate reductase 2	16
PYGM	glycogen phosphorylase, muscle associated	29
QSOX1	quiescin sulfhydryl oxidase 1	16
R3HDM2	R3H domain containing 2	5
RAB15	RAB15, member RAS oncogene family	10
RAB1B	RAB1B, member RAS oncogene family	29
RAB2A	RAB2A, member RAS oncogene family	14
RAB3IL1	RAB3A interacting protein like 1	29
RAB43	RAB43, member RAS oncogene family	22
RAB4B	RAB4B, member RAS oncogene family	18
RAB7A	RAB7A, member RAS oncogene family	22
RABGAP1L	RAB GTPase activating protein 1 like	16
RAC1	Rac family small GTPase 1	25
RAD9A	RAD9 checkpoint clamp component A	29
RADIL	Rap associating with DIL domain	25
RALGAPA2	Ral GTPase activating protein catalytic subunit alpha 2	13
RALGPS2	Ral GEF with PH domain and SH3 binding motif 2	16
RAP1A	RAP1A, member of RAS oncogene family	3
RAPGEF4	Rap guanine nucleotide exchange factor 4	2
RAPGEFL1	Rap guanine nucleotide exchange factor like 1	19
RARA	retinoic acid receptor alpha	19
RARRES2	retinoic acid receptor responder 2	4
RARS1	arginyl-tRNA synthetase 1	7
RASA1	RAS p21 protein activator 1	7
RASA4B	RAS p21 protein activator 4B	25
RASAL2	RAS protein activator like 2	16
RASGRF2	Ras protein specific guanine nucleotide releasing factor 2	7
RASGRP2	RAS guanyl releasing protein 2	29
RASIP1	Ras interacting protein 1	18
RASL11A	RAS like family 11 member A	12
RB1	RB transcriptional corepressor 1	12
RB1CC1	RB1 inducible coiled-coil 1	14
RBAK	RB associated KRAB zinc finger	25
RBBP9	RB binding protein 9, serine hydrolase	13
RBM14	RNA binding motif protein 14	29
RBM28	RNA binding motif protein 28	4
RBM4	RNA binding motif protein 4	29
RBM4B	RNA binding motif protein 4B	29
RBMS2	RNA binding motif single stranded interacting protein 2	5
RBP3	retinol binding protein 3	28
RC3H1	ring finger and CCCH-type domains 1	16
RCAN3	RCAN family member 3	2
RCBTB1	RCC1 and BTB domain containing protein 1	12
RCBTB2	RCC1 and BTB domain containing protein 2	12
RCE1	Ras converting CAAX endopeptidase 1	29
RCOR2	REST corepressor 2	29
RDH13	retinol dehydrogenase 13	18
RDH16	retinol dehydrogenase 16 (all-trans)	5
RDM1	RAD52 motif containing 1	19
RELA	RELA proto-oncogene, NF-kB subunit	29
REPIN1	replication initiator 1	4
RER1	retention in endoplasmic reticulum sorting receptor 1	16
REXO5	RNA exonuclease 5	25
RFC3	replication factor C subunit 3	12
RFXAP	regulatory factor X associated protein	12
RGCC	regulator of cell cycle	12
RGL1	ral guanine nucleotide dissociation stimulator like 1	16
RGS16	regulator of G protein signaling 16	16
RGS20	regulator of G protein signaling 20	14
RGS7	regulator of G protein signaling 7	16
RGS8	regulator of G protein signaling 8	16
RGSL1	regulator of G protein signaling like 1	16
RHBDD2	rhomboid domain containing 2	25
RHOBTB3	Rho related BTB domain containing 3	7
RHOC	ras homolog family member C	3
RHOD	ras homolog family member D	29
RHOG	ras homolog family member G	15
RIBC2	RIB43A domain with coiled-coils 2	5
RIMOC1	RAB7A interacting MON1-CCZ1 complex subunit 1	20
RIN1	Ras and Rab interactor 1	29
RIN2	Ras and Rab interactor 2	13
RINL	Ras and Rab interactor like	18
RIOK2	RIO kinase 2	7
RNASEH2B	ribonuclease H2 subunit B	12
RNASEH2C	ribonuclease H2 subunit C	29
RNASEL	ribonuclease L	16
RNF121	ring finger protein 121	15
RNF139	ring finger protein 139	14
RNF144A	ring finger protein 144A	11
RNF146	ring finger protein 146	9
RNF170	ring finger protein 170	27
RNF2	ring finger protein 2	16
RNF207	ring finger protein 207	16
RNF216	ring finger protein 216	25
RNF223	ring finger protein 223	16
RNF41	ring finger protein 41	5
ROBO3	roundabout guidance receptor 3	29
ROBO4	roundabout guidance receptor 4	29
ROCK2	Rho associated coiled-coil containing protein kinase 2	11
ROM1	retinal outer segment membrane protein 1	29
RP1	RP1 axonemal microtubule associated	14
RPL11	ribosomal protein L11	2
RPL18	ribosomal protein L18	18
RPL21	ribosomal protein L21	12
RPL22	ribosomal protein L22	16
RPL28	ribosomal protein L28	18
RPLP2	ribosomal protein lateral stalk subunit P2	29
RPN1	ribophorin I	22
RPP40	ribonuclease P/MRP subunit p40	23
RPRML	reprimo like	19
RPS15A	ribosomal protein S15a	25
RPS16	ribosomal protein S16	18
RPS20	ribosomal protein S20	14
RPS23	ribosomal protein S23	7
RPS6KA4	ribosomal protein S6 kinase A4	29
RPS6KB2	ribosomal protein S6 kinase B2	29
RRBP1	ribosome binding protein 1	13
RRM1	ribonucleotide reductase catalytic subunit M1	15
RRM2	ribonucleotide reductase regulatory subunit M2	11
RRN3	RNA polymerase I transcription factor RRN3	25
RRP1	ribosomal RNA processing 1	1
RRP1B	ribosomal RNA processing 1B	1
RRP36	ribosomal RNA processing 36	23
RRS1	ribosome biogenesis regulator 1 homolog	14
RSAD2	radical S-adenosyl methionine domain containing 2	11
RSBN1	round spermatid basic protein 1	3
RSPH10B	radial spoke head 10 homolog B (Chlamydomonas)	25
RSPH9	radial spoke head component 9	23
RSPO3	R-spondin 3	9
RTN3	reticulon 3	29
RTTN	rotatin	24
RUBCNL	rubicon like autophagy enhancer	12
RUNX2	RUNX family transcription factor 2	23
RUVBL1	RuvB like AAA ATPase 1	22
RUVBL2	RuvB like AAA ATPase 2	18
RWDD2A	RWD domain containing 2A	9
RXFP2	relaxin family peptide receptor 2	12
SAA2	serum amyloid A2	29
SAA3	serum amyloid A 3	29
SAA4	serum amyloid A4, constitutive	29
SAC3D1	SAC3 domain containing 1	29
SAE1	SUMO1 activating enzyme subunit 1	18
SAMD11	sterile alpha motif domain containing 11	16
SAMD15	sterile alpha motif domain containing 15	10
SAMD4B	sterile alpha motif domain containing 4B	18
SAR1A	secretion associated Ras related GTPase 1A	28
SARS2	seryl-tRNA synthetase 2, mitochondrial	18
SART1	spliceosome associated factor 1, recruiter of U4/U6.U5 tri-snRNP	29
SAXO3	stabilizer of axonemal microtubules 3	18
SBK2	SH3 domain binding kinase family member 2	18
SBK3	SH3 domain binding kinase family member 3	18
SCCPDH	saccharopine dehydrogenase (putative)	16
SCGB1A1	secretoglobin family 1A member 1	29
SCGB1D	secretoglobin, family 1D, member 2	29
SCGB2A2	secretoglobin, family 2A, member 2	29
SCNN1B	sodium channel epithelial 1 subunit beta	25
SCNN1D	sodium channel epithelial 1 subunit delta	16
SCNN1G	sodium channel epithelial 1 subunit gamma	25
SCP2D1	SCP2 sterol binding domain containing 1	13
SCRN2	secernin 2	19
SCT	secretin	29
SCYL1	SCY1 like pseudokinase 1	29
SCYL3	SCY1 like pseudokinase 3	16
SDCBP	syndecan binding protein	14
SDCCAG8	SHH signaling and ciliogenesis regulator SDCCAG8	16
SDE2	SDE2 telomere maintenance homolog	16
SDF4	stromal cell derived factor 4	16
SDHAF2	succinate dehydrogenase complex assembly factor 2	29
SDK1	sidekick cell adhesion molecule 1	25
SDR16C5	short chain dehydrogenase/reductase family 16C member 5	14
SDR16C6	short chain dehydrogenase/reductase family 16C, member 6	14
SDR42E1	short chain dehydrogenase/reductase family 42E, member 1	18
SDR42E2	short chain dehydrogenase/reductase family 42E, member 2	25
SDR9C7	short chain dehydrogenase/reductase family 9C member 7	5
SEC1	alpha-2-fucosyltransferase Sec1	18
SEC16B	SEC16 homolog B, endoplasmic reticulum export factor	16
SEC23B	SEC23 homolog B, COPII coat complex component	13
SEC61A1	SEC61 translocon subunit alpha 1	22
SELE	selectin E	16
SELENOF	selenoprotein F	3
SELENOH	selenoprotein H	15
SELENOP	selenoprotein P	20
SELENOV	selenoprotein V	18
SELENOW	selenoprotein W	18
SELL	selectin L	16
SELP	selectin P	16
SERINC1	serine incorporator 1	9
SERP2	stress associated endoplasmic reticulum protein family member 2	12
SERPINC1	serpin family C member 1	16
SERPINE3	serpin family E member 3	12
SERPING1	serpin family G member 1	15
SERTAD1	SERTA domain containing 1	18
SERTAD3	SERTA domain containing 3	18
SERTM1	serine rich and transmembrane domain containing 1	12
SETDB2	SET domain bifurcated histone lysine methyltransferase 2	12
SF1	splicing factor 1	29
SF3B2	splicing factor 3b subunit 2	29
SFRP1	secreted frizzled related protein 1	27
SFT2D3	SFT2 domain containing 3	2
SGK3	serum/glucocorticoid regulated kinase family member 3	14
SGPL1	sphingosine-1-phosphate lyase 1	28
SH2B2	SH2B adaptor protein 2	25
SH3BP5L	SH3 binding domain protein 5 like	7
SH3GLB1	SH3 domain containing GRB2 like, endophilin B1	3
SHANK2	SH3 and multiple ankyrin repeat domains 2	29
SHCBP1L	SHC binding and spindle associated 1 like	16
SHF	Src homology 2 domain containing F	10
SHISA7	shisa family member 7	18
SHISA9	shisa family member 9	25
SHKBP1	SH3KBP1 binding protein 1	18
SHLD2	shieldin complex subunit 2	28
SHMT2	serine hydroxymethyltransferase 2	5
SIAE	sialic acid acetylesterase	29
SIAH3	siah E3 ubiquitin protein ligase family member 3	12
SIK1	salt inducible kinase 1	1
SIPA1	signal-induced proliferation-associated 1	29
SIRT2	sirtuin 2	18
SKAP1	src kinase associated phosphoprotein 1	19
SKI	SKI proto-oncogene	16
SLC12A5	solute carrier family 12 member 5	13
SLC13A3	solute carrier family 13 member 3	13
SLC15A2	solute carrier family 15 member 2	1
SLC15A3	solute carrier family 15 member 3	29
SLC16A1	solute carrier family 16 member 1	3
SLC17A6	solute carrier family 17 member 6	29
SLC18B1	solute carrier family 18 member B1	9
SLC19A2	solute carrier family 19 member 2	16
SLC1A5	solute carrier family 1 member 5	18
SLC20A2	solute carrier family 20 member 2	27
SLC22A10	solute carrier family 22, member 10	29
SLC22A11	solute carrier family 22 member 11	29
SLC22A12	solute carrier family 22 member 12	29
SLC22A18	solute carrier family 22 member 18	29
SLC22A20	solute carrier family 22 member 20	29
SLC22A6	solute carrier family 22 member 6	29
SLC22A7	solute carrier family 22 member 7	23
SLC22A8	solute carrier family 22 member 8	29
SLC22A9	solute carrier family 22 (organic anion transporter), member 9	29
SLC24A3	solute carrier family 24 member 3	13
SLC25A12	solute carrier family 25 member 12	2
SLC25A15	solute carrier family 25 member 15	12
SLC25A2	solute carrier family 25 (mitochondrial carrier; ornithine transporter) member 2	7
SLC25A22	solute carrier family 25 member 22	29
SLC25A26	solute carrier family 25 member 26	22
SLC25A30	solute carrier family 25 member 30	12
SLC25A34	solute carrier family 25 member 34	16
SLC25A45	solute carrier family 25 member 45	29
SLC28A2	solute carrier family 28 member 2	10
SLC29A1	solute carrier family 29 member 1	23
SLC29A2	solute carrier family 29 member 2	29
SLC29A3	solute carrier family 29 member 3	28
SLC29A4	solute carrier family 29 member 4	25
SLC2A10	solute carrier family 2 member 10	13
SLC30A4	solute carrier family 30 member 4	10
SLC35A4	solute carrier family 35 member A4	7
SLC35B2	solute carrier family 35 member B2	23
SLC35C2	solute carrier family 35 member C2	13
SLC35E2B	solute carrier family 35 member E2B	16
SLC37A2	solute carrier family 37 member 2	29
SLC38A8	solute carrier family 38 member 8	18
SLC39A5	solute carrier family 39 member 5	5
[truncated: 511 more rows]
